# Supplementary material for: Influence of L-lactate and low glucose concentrations on the metabolism and the toxin formation of Clostridioides difficile
Source: PLoS One. 2021 Jan 7;16(1):e0244988. doi: 10.1371/journal.pone.0244988 (PMC7790285; doi:10.1371/journal.pone.0244988)
Supplement: S1 File — A: Amino acid concentrations determined by HPLC-FLD, B: normalized peak areas of extracellular products based on GC-MS analysis, C: normalized peak areas of intracellular metabolites based on GC-MS analysis. (XLSX) [file pone.0244988.s002.xlsx]

## Sheet: A_amino acids
Influence of L-lactate and low glucose concentrations on the metabolism and the toxin formation of Clostridioides difficile
S1 File A: Amino acid concentrations in the cultivations in CAM and CDMM. The amino acid concentrations [mM] were determined by HPLC-FLD in cell-free supernatant in the medium (CAM before supplementation with glucose) and in the exponential (exp) and stationary phase (stat) samples of cultivations of C. difficile 630∆erm in CAM and CDMM (2 g/L glucose).
amino acid	amino acid concentration [mM]																						amino acid concentration [mM]										Fold changes
																							medium (gesamt)		CAM				CDMM				CDMM exp/CAM exp		CDMM stat/CAM stat
	Medium CAM 1	Medium CAM 2	Medium CAM 3	Medium CDMM 1	Medium CDMM 2	Medium CDMM 3	CAM exp 1	CAM exp 2	CAM exp 3	CAM exp 4	CAM stat 1	CAM stat 2	CAM stat 3	CAM stat 4	CDMM exp 1	CDMM exp 2	CAMM exp 3	CDMM exp 4	CDMM stat 1	CDMM stat 2	CDMM stat 3	CDMM stat 4			exp		stat		exp		stat
																							mean value	deviation	mean value	deviation	mean value	deviation	mean value	deviation	mean value	deviation	Fold change	adj. P-value	Fold change	adj. P-value
alanine	1.98779	2.11493	2.12943	2.32845	1.85758	1.91206	2.78929	2.86014	2.65068	2.84047	0.695308	0.897747	0.854865	0.9275	2.46579	2.69337	2.12765	2.09442	2.48003	2.64916	2.61279	2.72974	2.05504	0.156967	2.78515	0.0944849	0.843855	0.103422	2.3453	0.286345	2.61793	0.104118	0.84	0.06	3.1	0.03
arginine	0.796477	0.781797	0.853559	0.85546	0.708591	0.78441	0.650386	0.807978	0.666069	0.783237	0.690705	0.746337	0.674434	0.740682	0.468663	0.514212	0.482818	0.505204	n.d.	n.d.	n.d.	n.d.	0.796716	0.0497026	0.726918	0.0802129	0.713039	0.0358798	0.492724	0.0207727	n.d.		0.68	0.03	-	-
aspartate	3.07164	3.30209	3.34249	3.58967	2.95416	3.03503	3.04555	3.34621	2.87311	3.16144	2.8569	3.08353	2.80742	2.88738	3.01198	3.27943	3.05529	2.95903	2.86778	3.08609	2.93974	3.12186	3.21585	0.218018	3.10658	0.198884	2.90881	0.121051	3.07643	0.14094	3.00387	0.120159	0.99	0.89	1.03	0.19
glutamate	8.4624	9.08956	9.20907	9.91175	8.11667	8.38562	8.22514	9.19985	7.78818	8.62532	8.39375	9.0556	8.05976	8.33198	8.09994	8.9807	8.29938	8.11294	8.22822	8.88403	8.2187	8.711	8.86251	0.607777	8.45962	0.600336	8.46027	0.422577	8.37324	0.415094	8.51049	0.338899	0.99	0.89	1.01	1
glycine	1.31512	1.3592	1.43894	1.46472	1.23449	1.31956	1.3106	1.33798	1.25659	1.34421	0.173348	0.301151	0.304963	0.372254	1.32343	1.37303	1.37433	1.31302	0.620744	0.721119	0.725195	0.849502	1.35534	0.0779649	1.31234	0.0399338	0.287929	0.0830754	1.34595	0.0323015	0.72914	0.0936602	1.03	0.31	2.53	0.03
histidine	0.764577	0.783135	0.834636	0.856087	0.726362	0.7558	0.785863	0.821193	0.758305	0.785048	0.902684	0.865774	0.858504	0.832588	0.772169	0.798526	0.834393	0.776631	0.8681	0.837221	0.859693	0.789985	0.786766	0.0451109	0.787602	0.0257956	0.864887	0.0289442	0.79543	0.0284148	0.83875	0.0350256	1.01	0.89	0.97	0.67
isoleucine	1.1315	1.13957	1.26382	1.23933	1.10205	1.12985	0.322088	0.326099	0.305509	0.386107	n.d.	n.d.	n.d.	n.d.	0.58204	0.56998	0.853243	0.803498	n.d.	n.d.	n.d.	n.d.	1.16769	0.0608478	0.334951	0.0352498	n.d.		0.70219	0.147191	n.d.		2.1	0.03	-	-
leucine	2.19129	2.19862	2.45941	2.40636	2.12752	2.2021	0.36632	0.381389	0.358687	0.517394	n.d.	n.d.	n.d.	n.d.	1.10441	1.11067	1.64123	1.56687	n.d.	n.d.	n.d.	n.d.	2.26422	0.122796	0.405947	0.074894	n.d.		1.3558	0.288273	n.d.		3.34	0.03	-	-
lysine	1.61722	1.3416	1.55241	1.72969	1.70084	1.38612	1.75844	1.33843	1.95605	1.33471	1.80321	1.27605	1.92313	1.19578	1.70536	1.48362	1.69534	1.18453	1.91973	1.202	1.97859	1.15072	1.55465	0.147039	1.59691	0.311254	1.54954	0.366904	1.51721	0.244223	1.56276	0.447312	0.95	0.67	1.01	1
methionine	0.793745	0.852088	0.863483	0.90111	0.762261	0.78683	0.712899	0.740601	0.673733	0.749329	0.156105	0.242901	0.203804	0.248322	0.744982	0.79157	0.760672	0.739972	0.464415	0.525238	0.528962	0.58872	0.826586	0.0489258	0.719141	0.034023	0.212783	0.0426737	0.759299	0.0232509	0.526834	0.0507712	1.06	0.19	2.48	0.03
phenylalanine	0.948362	0.970383	1.03473	1.05293	0.892443	0.931467	0.788805	0.843949	0.763572	0.829127	0.648408	0.685546	0.644635	0.654835	0.814707	0.862904	0.86033	0.810614	0.697274	0.7103	0.722963	0.724247	0.97172	0.0563002	0.806363	0.0368343	0.658356	0.0186092	0.837139	0.0283338	0.713696	0.0126281	1.04	0.31	1.08	0.03
proline	3.80698	4.47052	4.39619	4.8919	3.88834	4.3913	n.d.	n.d.	n.d.	n.d.	n.d.	n.d.	n.d.	n.d.	n.d.	n.d.	n.d.	n.d.	n.d.	n.d.	n.d.	n.d.	4.30754	0.367241	n.d.		n.d.		n.d.		n.d.		-	-	-	-
serine	2.69913	2.67982	2.97136	2.93199	2.596	2.67516	1.74092	1.75087	1.69738	1.87323	n.d.	n.d.	n.d.	n.d.	2.16584	2.13677	2.382	2.27022	n.d.	n.d.	n.d.	n.d.	2.75891	0.140519	1.7656	0.0754214	n.d.		2.23871	0.111397	n.d.		1.27	0.03	-	-
threonine	1.73497	1.71934	1.9031	1.87119	1.67051	1.70829	1.32632	1.33259	1.28536	1.41284	n.d.	n.d.	n.d.	n.d.	1.5196	1.49186	1.63419	1.55113	n.d.	n.d.	n.d.	n.d.	1.7679	0.0870142	1.33928	0.0533266	n.d.		1.5492	0.0616195	n.d.		1.16	0.03	-	-
tyrosine	0.159654	0.152027	0.16172	0.153224	0.144169	0.149029	0.0991716	0.105093	0.0962084	0.107224	0.0817483	0.0917132	0.0705388	0.0790348	0.1049	0.106678	0.123893	0.115918	0.114316	0.0855227	0.092955	0.122543	0.153304	0.0059795	0.101924	0.00511105	0.0807588	0.00872542	0.112847	0.00880601	0.103834	0.0174507	1.11	0.19	1.29	0.06
valine	1.9644	2.0242	2.17562	2.1593	1.90364	1.94847	1.19624	1.21626	1.13401	1.29678	0.113339	0.308595	0.135077	0.231622	1.53802	1.55857	1.85351	1.76334	0.351455	0.447919	0.394459	0.531626	2.02927	0.103979	1.21082	0.067162	0.197158	0.0903432	1.67836	0.154863	0.431365	0.0776186	1.39	0.03	2.19	0.03

## Sheet: B_extracellular metabolites
Influence of L-lactate and low glucose concentrations on the metabolism and the toxin formation of Clostridioides difficile
S1 File B: Data of the gas chromatography mass spectrometry based analysis of the extracellular compounds. Shown are the normalized peak areas of the singe values, the mean values and the standard errors measured for C. difficile 630∆erm in the medium (med) the exponential (1/2 ODmax, exp) and stationary phase (ODmax, stat) cultivated in CAM and CDMM (with 2 g/L glucose). Metabolites under detect…
Compound	CAM											CDMM											CAM med		CAM exp		CAM stat		CDMM med		CADMM exp		CADMM stat		CDMM exp/CAM exp		CDMM stat/CAM stat
	med 1	med 2	med 3	exp 1	exp 2	exp 3	exp 4	stat 1	stat 2	stat 3	stat 4	med 1	med 2	med 3	exp 1	exp 2	exp 3	exp 4	stat 1	stat 2	stat 3	stat 4	Mean value	Standard error	Mean value	Standard error	Mean value	Standard error	Mean value	Standard error	Mean value	Standard error	Mean value	Standard error	Fold change	adj. P-value	Fold change	adj. P-value
1-butanol	0	0	0	0	0	0	0	1.1782e+06	1.04829e+06	1.01008e+06	1.22051e+06	0	0	0	0	0	0	0	2.09426e+06	3.04942e+06	2.54219e+06	2.30586e+06	0	0	0	0	1.11427e+06	50482.4	0	0	0	0	2.49793e+06	205334	-	-	2.24	0.04
1-propanol	0	0	0	0	0	0	0	417177	316929	292563	294146	0	0	0	0	0	0	0	303830	366595	325288	266963	0	0	0	0	330204	29520.5	0	0	0	0	315669	20813.5	-	-	0.96	1
2-aminobutanoate	0	0	0	231153	205370	215391	257820	164596	160900	133672	118059	0	0	0	79168	84138.6	118531	126114	293564	196982	184724	203216	0	0	227434	11434.6	144307	11139.4	0	0	101988	11885.2	219621	24944.9	0.45	0.02	1.52	0.04
2-hydroxybutanoate	0	0	0	0	0	0	0	120652	120470	106424	110206	0	0	0	0	0	0	0	255708	251257	254837	239963	0	0	0	0	114438	3618.67	0	0	0	0	250441	3623.03	-	-	2.19	0.04
2-hydroxyisocaproate	0	0	0	44521.3	42438.6	41888.1	43267.2	20480.4	18994.7	19329.7	20381.9	0	0	0	10001.2	11610.3	34569.1	33027.4	33528.1	35363.9	34158.8	34038.4	0	0	43028.8	572.55	19796.7	373.177	0	0	22302	6652.94	34272.3	388.704	0.52	0.02	1.73	0.04
2-methyl-1-propanol	0	0	0	0	0	0	0	326957	267440	263054	275902	0	0	0	0	0	0	0	320222	398735	392946	366427	0	0	0	0	283338	14782	0	0	0	0	369583	17893.4	-	-	1.3	0.06
2-methylbutanoate	0	0	0	4.59159e+07	4.50791e+07	4.73549e+07	4.38601e+07	6.96049e+07	6.58555e+07	6.44462e+07	6.54301e+07	0	0	0	3.23756e+07	2.34356e+07	3.28248e+07	2.32556e+07	6.04801e+07	6.28011e+07	6.15115e+07	6.1838e+07	0	0	4.55525e+07	734223	6.63342e+07	1.12948e+06	0	0	2.79729e+07	2.6734e+06	6.16577e+07	478547	0.61	0.02	0.93	0.04
2-methylpropanoate	0	0	0	1.41405e+07	1.51627e+07	1.5222e+07	1.44376e+07	2.6216e+07	2.32271e+07	2.45131e+07	2.49213e+07	0	0	0	1.02488e+07	8.44856e+06	1.03187e+07	7.55907e+06	2.29945e+07	2.12042e+07	2.20692e+07	2.163e+07	0	0	1.47407e+07	267992	2.47194e+07	615780	0	0	9.14378e+06	682890	2.19744e+07	383128	0.62	0.02	0.89	0.04
2-methylpropanoate (isocaproate)	0	0	0	1.15761e+08	1.16871e+08	1.30925e+08	1.22901e+08	2.00412e+08	1.99695e+08	2.09274e+08	2.07868e+08	0	0	0	3.94119e+07	9.91897e+06	4.15654e+07	9.94885e+06	2.1278e+08	2.20173e+08	2.10916e+08	2.29722e+08	0	0	1.21615e+08	3.47726e+06	2.04312e+08	2.47986e+06	0	0	2.52113e+07	8.83134e+06	2.18398e+08	4.27124e+06	0.21	0.02	1.07	0.04
3-methyl-1-butanol	0	0	0	0	0	0	0	482521	384534	359058	479379	0	0	0	0	0	0	0	478321	763827	586611	569440	0	0	0	0	426373	31942.6	0	0	0	0	599550	59691.9	-	-	1.41	0.11
3-methylbutanoate (isovalerate)	0	0	0	2.31166e+08	2.48894e+08	2.36904e+08	2.37233e+08	2.11873e+08	2.02532e+08	1.9667e+08	2.05265e+08	0	0	0	2.03399e+08	1.68823e+08	2.04239e+08	1.5956e+08	1.84561e+08	1.75135e+08	1.74915e+08	1.81429e+08	0	0	2.38549e+08	3.71894e+06	2.04085e+08	3.15477e+06	0	0	1.84005e+08	1.1596e+07	1.7901e+08	2.38836e+06	0.77	0.02	0.88	0.04
3-phenyllactate	0	0	0	0	0	0	0	15936.4	15104.2	17724.2	18095.8	0	0	0	0	0	0	0	17056.1	19291.2	16997.7	18973.4	0	0	0	0	16715.1	714.5	0	0	0	0	18079.6	611.336	-	-	1.08	0.3
3-phenylpropanoate	0	0	0	0	0	0	0	64603.2	63816.8	76900.1	68612.1	0	0	0	0	0	0	0	45437	49366.5	42392.3	48122.5	0	0	0	0	68483	2995.71	0	0	0	0	46329.6	1547.48	-	-	0.68	0.04
4-hydroxyphenylacetate	0	0	0	6112.93	5352.96	6779.59	5917.31	6988.23	6692.63	6217.22	7062.22	0	0	0	4586.46	4778.14	5535.26	5771	6751.23	6828.97	7648.92	6683.21	0	0	6040.7	294.306	6740.07	191.701	0	0	5167.72	287.033	6978.08	225.588	0.86	0.1	1.04	0.8
5-aminopentanoic-acid	0	0	0	8.05683e+06	7.57612e+06	8.82018e+06	8.25931e+06	8.67203e+06	8.90957e+06	7.98735e+06	8.67822e+06	0	0	0	7.28459e+06	7.21157e+06	8.45012e+06	8.17662e+06	8.04038e+06	8.02173e+06	7.78125e+06	7.9585e+06	0	0	8.17811e+06	257544	8.56179e+06	199298	0	0	7.78072e+06	312906	7.95047e+06	59062.7	0.95	0.4	0.93	0.11
5-methylhexanoate	0	0	0	0	0	0	0	6.2983e+06	6.50165e+06	5.72611e+06	6.8811e+06	0	0	0	0	0	0	0	6.63838e+06	7.48041e+06	7.25237e+06	7.52772e+06	0	0	0	0	6.35179e+06	240999	0	0	0	0	7.22472e+06	204481	-	-	1.14	0.06
acetate	0	0	0	8.53737e+06	1.02412e+07	1.07312e+07	1.16311e+07	1.86856e+07	1.9273e+07	1.80436e+07	1.86463e+07	0	0	0	6.54685e+06	6.60632e+06	7.48458e+06	6.69101e+06	1.94013e+07	2.27878e+07	2.14997e+07	1.90454e+07	0	0	1.02852e+07	649819	1.86621e+07	251091	0	0	6.83219e+06	219467	2.06836e+07	886077	0.66	0.02	1.11	0.06
butanoate	0	0	0	310549	394444	223002	203187	2.52362e+06	2.73338e+06	2.57313e+06	2.90961e+06	0	0	0	0	0	0	0	3.09236e+06	3.06343e+06	2.91693e+06	2.79364e+06	0	0	282795	43920.9	2.68493e+06	87247.4	0	0	0	0	2.96659e+06	69266.4	-	-	1.1	0.06
cysteine	467557	581501	391678	0	0	0	0	0	0	0	0	207825	449646	595007	43041.9	20599.2	11010.5	14694.2	0	0	0	0	480245	55163.1	0	0	0	0	417493	112920	22336.5	7178.75	0	0	-	-	-	-
cysteinesulfinic-acid	29439.8	28862.7	31507.6	5560.67	4887.94	5693.27	5688.41	0	0	0	0	31175.9	30387.7	34489.2	19629.9	15156.3	9142.42	7920.74	0	0	0	5267.86	29936.7	802.906	5457.57	192.344	0	0	32017.6	1256.57	12962.3	2727.62	1316.97	1316.97	2.38	0.02	-	-
cystine	321184	352645	315032	20562.7	17668.1	20559.5	17549	0	0	0	0	381285	379652	373110	445636	496556	249049	243315	0	0	0	0	329620	11648.5	19084.8	852.68	0	0	378016	2497.71	358639	65764.2	0	0	18.79	0.02	-	-
ethanol	0	0	0	0	0	0	0	1.05613e+06	876008	920108	1.00542e+06	0	0	0	0	0	0	0	1.57477e+06	1.68815e+06	1.52697e+06	1.39834e+06	0	0	0	0	964418	40694.7	0	0	0	0	1.54706e+06	59996.1	-	-	1.6	0.04
glucose	0	0	0	0	0	0	0	0	0	0	0	5.95612e+06	6.12981e+06	5.86157e+06	5.29663e+06	5.81126e+06	1.21459e+06	1.09837e+06	969890	1.35827e+06	929070	1.32907e+06	0	0	0	0	0	0	5.9825e+06	78549.6	3.35521e+06	1.274e+06	1.14657e+06	114253	-	-	-	-
lactate	0	0	0	0	0	0	40629.3	65376.4	62586.4	73245.3	74524.6	0	0	0	596284	640210	496679	467473	3.08455e+06	3.07314e+06	2.93512e+06	2.9044e+06	0	0	0	0	68933.2	2926.75	0	0	550161	40757.2	2.9993e+06	46407.8	-	0.02	43.51	0.04
nonanoate	7151.87	6617.03	6405.91	7236.49	6600.11	6505.91	6938.57	6620.19	6485.06	6008.39	6181.03	6770.03	7135.73	7310.6	5787.61	7829.96	8601.53	7602.35	6496.29	6349.06	6381.73	6403.98	6724.94	221.995	6820.27	166.965	6323.67	139.557	7072.12	159.258	7455.36	595.611	6407.77	31.5908	1.09	0.27	1.01	0.8
O-phospho-serine	7915.9	9078.89	8389.49	8680.83	8351.81	9081.91	8082.29	7607.51	8236.73	7095.32	7507.84	9192.65	9828.29	11633.4	7673.84	9462.21	9354.57	10408.6	0	8197.53	8258.2	7954.72	8461.43	337.646	8549.21	215.654	7611.85	235.957	10218.1	731.054	9224.8	568.629	6102.61	2035.26	1.08	0.27	0.8	0.63
ornithine	0	0	0	0	0	0	0	0	0	0	0	0	0	0	93705.5	90879.6	84769.7	80146.1	266481	273369	288011	276193	0	0	0	0	0	0	0	0	87375.2	3046.88	276013	4489.06	-	-	-	-
p-cresol	0	0	0	3.1876e+07	2.87106e+07	3.00238e+07	2.84138e+07	5.30207e+07	5.32008e+07	4.96881e+07	5.47312e+07	0	0	0	1.93903e+07	1.36182e+07	2.00709e+07	1.33426e+07	4.27498e+07	4.54087e+07	4.20074e+07	4.71627e+07	0	0	2.97561e+07	788480	5.26602e+07	1.06241e+06	0	0	1.66055e+07	1.81049e+06	4.43321e+07	1.19302e+06	0.56	0.02	0.84	0.04
pentanoate	0	0	0	0	0	0	0	9.66726e+06	8.06332e+06	7.43152e+06	8.60986e+06	0	0	0	0	0	0	0	8.74741e+06	1.24851e+07	9.89086e+06	1.07218e+07	0	0	0	0	8.44299e+06	473805	0	0	0	0	1.04613e+07	786682	-	-	1.24	0.06
phenylacetate	0	0	0	12189.4	10827.7	12399.8	12557.8	17117.6	18250.7	18802.3	18206.4	0	0	0	7258.31	8087.5	10219.8	9516.39	14003.7	15342.3	15009.1	14539.5	0	0	11993.7	395.905	18094.2	352.623	0	0	8770.49	671.44	14723.7	291.034	0.73	0.02	0.81	0.04
propanoate	0	0	0	2.39318e+06	2.44518e+06	2.64078e+06	2.46308e+06	7.36824e+06	6.08667e+06	6.55077e+06	7.11275e+06	0	0	0	1.17675e+06	1.56763e+06	1.3589e+06	1.52955e+06	3.19959e+06	4.22793e+06	3.65429e+06	3.66138e+06	0	0	2.48555e+06	53822.4	6.77961e+06	287227	0	0	1.40821e+06	89508.9	3.6858e+06	210535	0.57	0.02	0.54	0.04
tryptophan	469433	496959	498616	455616	397993	393134	423515	454475	420913	416017	438184	526076	469395	525208	390602	425636	492444	382900	351640	379301	447451	361263	488336	9463.53	417564	14327.3	432397	8761.14	506893	18750.6	422896	24978.3	384914	21619.7	1.01	0.77	0.89	0.19

## Sheet: C_intracellular metabolites
Influence of L-lactate and low glucose concentrations on the metabolism and the toxin formation of Clostridioides difficile
S1 File C: Data of the gas chromatography mass spectrometry based analysis of the intracellular compounds. Shown are the normalized peak areas of the singe values, the mean values and the standard errors measured for C. difficile 630∆erm in the exponential (1/2 ODmax, exp) and stationary phase (ODmax, stat) cultivated in CAM and CDMM (with 2 g/L glucose). Metabolites under detection limit were sh…
Compound	CAM								CDMM								CAM exp		CAM stat		CDMM exp		CDMM stat		CDMM exp/CAM exp		CDMM stat/CAM stat
	exp 1	exp 2	exp 3	exp 4	stat 1	stat 2	stat 3	stat 4	exp 1	exp 2	exp 3	exp 4	stat 1	stat 2	stat 3	stat 4	Mean value	Standard error	Mean value	Standard error	Mean value	Standard error	Mean value	Standard error	Fold change	adj. P-value	Fold change	adj. P-value
1,6-anhydro-glucose	0	0	0	0	0	0	0	0	1143.19	0	0	2303.57	1407.53	1973.64	1532.42	1876	0	0	0	0	861.692	551.006	1697.4	135.23	-	-	-	-
2,6-diamino-pimelate	0	10014.3	11989.8	4506.66	287915	190783	298666	109243	0	19149.7	0	54951.6	50424013	111508	403891	79490.5	6627.71	2717.95	221652	44638	18525.3	12953.9	161329	81810.8	2.8	0.8	0.73	0.41
2-amino-2-methylpropane-1,3-diol	59436.4	57427.5	52614433	54799.4	54822.3	43793.5	33833.9	48672.4	13069.6	37075.8	24253581	28389.8	59812.2	68610.1	59556164	57724.6	56069.4	1492.5	45280.5	4432.71	25697.2	4985.49	61425.8	2439.47	0.46	0.05	1.36	0.04
2-hydroxybutanoate	0	0	0	0	93743.9	75303.7	56127	82805559	0	0	0	0	95492.4	128085	91716.5	83458.2	0	0	76995	7919.52	0	0	99687.9	9793.38	-	-	1.29	0.1
2-hydroxy-glutarate	0	0	0	0	4370.17	3592.3	7112.29	3490.51	0	0	0	0	1437.17	0	2047.92	2006.99	0	0	4641.32	846.759	0	0	1373.02	478.427	-	-	0.3	0.04
2-hydroxyisocaproate	19884.2	23774.8	22120.6	23056.2	12375.5	10664.4	8640.65	12206.3	4451.82	16943.3	9781.5	16230.7	14497.2	16258.1	14389.1	11953	22208.9	845.681	10971.7	867.129	11851.8	2945.96	14274.3	884.445	0.53	0.05	1.3	0.1
2-oxoglutarate	118957	122254	96544905	71880.4	401250	268531	748483336	66452	181951	136914	171097	184269	22470.2	251443	154023	195066	102408963	11669.1	371179	143370	168558	10931.6	155751	48707.8	0	0.05	0.42	0.17
3-hydroxyisovaleric acid	12363.1	10445.7	9851.73	12046.4	9237.67	7715	7841.2	7782.26	8689.79	16605.1	0	9269.26	6253.84	5909.52	6102.28	5475.94	11176.7	609.231	8144.03	365.455	8641.04	3397.19	5935.39	168.58	0.77	0.45	0.73	0.04
3-phenyllactate	0	0	0	0	8941.27	7229.36	8674.01	8453.97	0	0	0	0	5074.1	6567.34	5550.29	5001.47	0	0	8324.65	378.446	0	0	5548.3	360.825	-	-	0.67	0.04
3-phenylpropanoate	0	0	0	0	56949.2	47227.3	48307.6	73614.6	0	0	0	0	27460.4	29796.7	36779	20208.4	0	0	56524.7	6097.87	0	0	28561.1	3416.14	-	-	0.51	0.04
3-phosphoglycerate	0	975.407	776.01	0	887.514	624.292	1018.89	631.719	5827244	2323.71	4511.58	2848.8	1118.78	4576.56	1969.66	2879.14	437.854	256.051	790.605	97.6439	3877.83	799.794	2636.04	739.981	8.86	0.05	3.33	0.04
4-hydroxyphenylacetate	1693.75	1656.23	1435.22	1553.12	1611.17	1444.59	2048.45	1514.84	920.778	1620.63	1814034	1418.38	900.508	1321.38	938.682	1042.77	1584578	57.9869	1654.76	135.598	1443.46	192.037	1050.84	95.0604	0	0.68	0.64	0.04
4-oxopentanoic acid	10027.6	7755.96	7945.55	8516.09	6877.01	5956.04	6092459	6111.67	7221.32	13596.2	12167.4	6427.02	4907.69	4888.4	5144.12	4706.03	8561.3	514.77	6259.29	208.798	9852.98	1780.24	4911.56	89.8523	1.15	1	0.78	0.04
5-aminopentanoic-acid	3.69779e+06	3.15367e+06	2777911654	3.35087e+06	4.28344e+06	3.86753e+06	3.69525e+06	3.46012e+06	1.96422e+06	2.84857e+06	4000000	2.2767e+06	2000000	2.94473e+06	3130613679	2.89457e+06	3.24506e+06	192081	3.82659e+06	173671	2.77237e+06	448300	2.74248e+06	252646	0.85	0.56	0.72	0.04
adenine	4481.22	13127.5	13471.2	9389.58	26772.9	25703.1	31404	26493.9	0	10307.3	0	9224685	18538.7	19736852	16026.7	15017.5	10117.4	2093.73	27593.5	1290.21	4882.99	2827.84	17329.9	1091.63	0.48	0.31	0.63	0.04
alanine	604512	587033	527812	548521	222563	197672	121950069	177260	465735	620102	587269024	523884	832087	718736	471991	518695	566969	17525.2	179861	21410.9	549247	34258.3	635377	84633.2	0.97	0.8	3.53	0.04
all-trans-squalene	0	0	0	0	0	0	0	0	0	0	0	0	48316.4	37669.7	22463.2	17182.1	0	0	0	0	0	0	31407.8	7115.05	-	-	-	-
AMP	0	63572.1	54266633	0	233250	144647	322257	140423	80432688	31270.5	0	134470341	200193	405910	359778	349135	29459.7	17114.3	210144	43064.1	61543.4	29409.7	328754	44589.6	2.09	0.56	1.56	0.1
aspartate	305726	496727	442321	425890	600206	435137	443691	433356	275300	347878	548093	404180	312765	624003	624710	555520	417666	40266.7	478098	40765.3	393863	57781.9	529249	73963.2	0.94	0.68	1.11	0.41
cysteine	0	0	0	0	0	0	0	0	5424.47	3435.26	16381.8	2645.41	0	0	0	0	0	0	0	0	6971.74	3190.71	0	0	-	-	-	-
cysteinesulfinic-acid	0	0	0	0	0	0	0	0	1460.31	1750.51	3609.41	1376.13	0	0	0	0	0	0	0	0	2049.09	526.252	0	0	-	-	-	-
cytosine	4079.14	6592.86	6378.42	4980.32	6715.19	5942.19	7005.38	5407.98	3414.66	7140.4	5423.06	6025.7	5669122	6795.87	5593.19	5387.35	5507.69	595.444	6267.68	363.948	5500.96	781.123	5861.38	317.132	1	1	0.94	0.41
ethanolamine	105276877	95060.4	91708.3	98835.6	77180	74304.7	44008.2	82867.2	56772.6	92219.4	128736	86422	51163.4	39911.1	37156.7	35273.7	97720285	2909.25	69590	8710.86	91037.4	14770.3	40876.2	3558.82	0	0.56	0.59	0.06
fumarate	0	0	0	0	1269.24	1348.52	1730.56	1260808	2985.17	3822.24	3887.13	3329.84	1453.59	3369.63	2265.07	2935538	0	0	1402.29	111.195	3506.1	213.613	2505.96	417.928	-	-	1.79	0.06
glucose	21131.1	33362869	33814.7	27251.1	35284.5	33194.2	23782.9	39450.2	706380	290186	1.34478e+06	242290	226493	173877	227912	166040257	28889.9	2988.11	32927.9	3314.06	645908	255199	198581	16604.7	22.36	0.05	6.03	0.04
glucose-6-phosphate	0	0	0	0	592.013	804.51	900.742	682.886	2671.41	3004.44	5225975	0	1406.86	2245.97	2210.21	49239.9	0	0	745.037	67.7374	2725.46	1070.88	13775.7	11823	-	-	18.49	0.04
glutamate	3.34897e+06	2.927e+06	2.6583e+06	3.0797e+06	3.17883e+06	2.65696e+06	3.07557e+06	3.10493e+06	1.18948e+06	2.48525e+06	3000000	2.10427e+06	1843209225	2.07127e+06	2530999723	1.82147e+06	3.00349e+06	144387	3.00407e+06	117725	2.19475e+06	382052	2.06674e+06	164742	0.73	0.19	0.69	0.04
glycerate	2013.08	1417.39	1324.56	1760.87	1855.07	1834.82	1387.07	1911.82	1137.99	1960.12	1777.75	1144.3	762.673	817.871	661.932	734.735	1628.98	158.736	1747.19	121.143	1505.04	213.371	744.303	32.4374	0.92	0.68	0.43	0.04
glycerol-3-phosphate	17547.5	12455.6	16101	8164.85	13562.9	10668.5	18233.3	10781.5	30411.8	17812.3	23432.3	23553.3	17710.9	23764.9	20314	20293.5	13567.2	2095.31	13311.6	1771.86	23802.4	2578.19	20520.8	1242.11	1.75	0.05	1.54	0.06
glycerophosphoglycerol	1445.86	1164.37	1017.78	1117.72	2357.58	1957.98	3007.2	1679.54	945.621	0	0	1486.4	0	3336.57	2709.78	2993.31	1186.43	91.7223	2250.58	288.045	608.006	367.98	2259.91	764.125	0.51	0.45	1	0.59
glycine	528867245	507807234	473447	553410	97058	79917.4	34605.3	46886447	318590	497123	667152	411384	81986.6	130137	90749.7	97635544	515883	16938.4	64616.8	14438.4	473562	74113.9	100127	10503.2	0.92	0.56	1.55	0.1
glycolate	4445457	2793562	2624.05	3069.92	4143.2	3346	3803.14	3841.57	3371.51	4307.19	4308.44	3318.53	3057.8	3522.63	2554.63	2784.89	3233.25	414.384	3783.48	164.454	3826.42	278.146	2979.99	208.069	1.18	0.45	0.79	0.06
hexose-6-phosphate	3276.7	2623.31	2661.99	1982635	2481213	2042.65	2463.42	1516.06	10664.7	9674.95	19946.3	7008.81	4995.89	8589.51	8841.81	7768.82	2636.16	264.294	2125.84	227.12	11823.7	2815.45	7549.01	881.319	4.49	0.05	3.55	0.04
isocaproate	68238.1	105450	45422.9	62639.8	103786	86614.9	68710.3	177566	0	0	0	0	96008	49868413	49240.9	40892.3	70437.8	12640.1	109169	23896.8	0	0	59002.4	12503.7	0	0.05	0.54	0.1
isoglutamate	884264	1.26673e+06	1.07818e+06	698754	515844	367334	713535	250944	870621	1.35512e+06	1.04705e+06	2.04918e+06	57624.9	265013	155463	207009	981982	122510	461914213	99864.5	1.3305e+06	259637	171277	43998.1	1.35	0.56	0	0.06
isoleucine	112576	148404	123253	138330	6705.16	6008.92	7859.04	4173082	223154	205336	438616	176260	11755.7	30236.3	32351.8	24824.1	130641	7934.94	6186.55	771.999	260841	60040.9	24792	4625.45	2	0.05	4.01	0.04
lactate	58645.1	58794.5	44952.5	54951.7	68180.1	65894.7	65557.3	76143.3	377508	353095	776335436	339557	920115393	1.25893e+06	977313	866460	54336	3251.61	68943.8	2469.5	461624	105197	1.0057e+06	87389	8.5	0.05	14.59	0.04
leucine	51026.8	89936.2	69413.1	77484.7	0	0	0	0	262736	218975878	592077	192020	0	0	0	0	71965.2	8156.55	0	0	316452	93023	0	0	4.4	0.05	-	-
lysine	592373	1.01171e+06	892466	751512	2.62856e+06	1.9208e+06	3032076106	1.98699e+06	540300	664369	985434	839844	996852	1.50176e+06	1.68461e+06	1.26809e+06	812016	90487	2.39211e+06	266415	757487	97717.1	1.36283e+06	148817	0.93	0.68	0.57	0.04
methionine	68429.1	131032	110100	111808	38364.2	29381.8	24546.4	26480403	79095.9	86931.4	150967	99316.8	34282	50669.1	40157	38090.6	105342	13187.7	29693.2	3056.35	104078	16174.4	40799.7	3507.58	0.99	0.8	1.37	0.1
methionine sulfoxide	0	0	0	0	0	0	0	0	0	0	0	0	4045.83	5006.6	4037327	4275.24	0	0	0	0	0	0	4341.25	228.527	-	-	-	0.04
nicotinamide	13479651	28699.2	25090.4	19004.2	127100	88601.2	164623	62828.9	38297.8	21610.8	22060.4	58543.4	241049	290412	202342	228200742	21568.4	3357.28	110788	22279.7	35128.1	8716.88	240501	18481.6	1.63	0.45	2.17	0.04
nicotinic acid	0	0	0	0	0	0	0	0	0	0	0	0	14636.4	47721.7	15869.9	37363957	0	0	0	0	0	0	28898	8160.52	-	-	-	-
ornithine	0	0	0	0	5703.37	4304.43	8207.96	4931.04	17882627	22590.5	26809.2	40875.8	66276.1	109036	102037	97215.2	0	0	5786.7	856.286	27039.5	4959.31	93641.2	9438.95	-	-	16.18	0.04
pentose-5-phosphate	859.827	660.576	480.359	694.747	808.468	774.792	893.686	729.289	611.91	1111.32	1235.94	678.94	870.641	1026.55	1032.83	1085.37	673.877	77.8026	801.559	34.7304	909.529	155.192	1003.85	46.3194	1.35	0.56	1.25	0.06
phenylacetate	4986.99	4931.63	4964034	5724.78	9217.96	7853.96	8077.63	8802396	2341.88	3712.66	4226.09	3650.32	3586.92	4880.47	3988.17	3780.21	5151.86	191.311	8487.99	316.504	3482739	401.566	4058.94	285.834	676.02	0.05	0.48	0.04
phenylalanine	181239	252649	212057	226331	150042	128174	127082	158727	156570294	201687735	292421	181027	112058	134151	116374	108025	218069	14879	141006	7927.96	207926	29635.7	117652	5757.71	0.95	0.56	0.83	0.1
phosphoenolpyruvate	0	0	0	0	0	0	0	0	0	0	0	0	0	0	0	0	0	0	0	0	0	0	0	0	-	-	-	-
proline	0	0	0	0	0	0	0	0	10999.6	8039.65	17097.8	5612.94	0	0	0	0	0	0	0	0	10437.5	2478.26	0	0	-	-	-	-
pyruvate	26332.6	22895.3	12889.5	22843.1	16107.1	15591.8	16332868	11826.9	20128.3	23862.5	28964.6	22081	12680.4	17802.5	18302.9	18761.6	21240.1	2900.8	14964.7	1057.35	23759.1	1895.32	16886.9	1415.76	1.12	0.8	1.13	0.17
serine	102568	164515	147803	154148214	1038.32	1139.79	906.4	1145.53	129099	165680301	298450	145664	0	1293.25	0	1626.11	142258	13671.1	1057.51	56.0656	184723	38639.5	729.841	426.817	1.3	0.68	0.69	1
sorbitol-6-phosphate	17075.3	20071854	15926.8	11798.7	3501.06	4910.67	5975.48	4038.47	41314532	62107.9	46868.4	80150.9	22094.6	58315753	33582.4	0	16218.1	1712.75	4606.42	540.929	57610.4	8704.64	28498.2	12138.4	3.55	0.05	6.19	0.28
succinate	4141.08	2230.02	2367.63	2443.3	4144.86	3764.37	6597.14	2226.95	3835.39	4297.94	4675.42	4240.15	2018.45	3826.62	2469.38	3371.04	2795.51	450.691	4183.33	905.121	4262.22	171.921	2921.37	412.435	1.52	0.11	0.7	0.28
succinic-acid-methylester	13185.8	11183.1	11718.9	10630.8	9447.44	8369.75	9185.3	7951.97	0	0	0	0	5980.09	7103.21	4834.84	5989.81	11679.6	548.985	8738.61	348.428	0	0	5976.99	463.058	0	0.05	0.68	0.04
threonine	60126.9	73225.2	68808	73232.6	0	0	0	0	56581.5	71152.9	121473	60525.9	0	0	0	0	68848.2	3088.21	0	0	77433.4	14999	0	0	1.12	0.8	-	-
thymine	7526.75	6529.34	6890.6	6731.46	5570.14	5206.72	5650839	4631.04	5038.59	8614.99	6302.4	6776.36	5599.79	6900.64	5912.62	6071.66	6919.54	215.478	5264.69	232.251	6683.08	741.072	6121.18	277.693	0.97	0.68	1.16	0.06
tryptophan	75061.2	222603	189469	145031	332264	229765074	264587	208347	100626	119433365	185681	157196	62071.1	153276	117399572	116648	158041	31899.4	258741	27109.2	140734	19047.3	112349	18812.4	0.89	0.68	0.43	0.04
tyrosine	44043	95457.4	90592.3	63763.7	164660	112745	144680	68836.9	45790.3	62737.4	71197.7	91588217	51934.5	156172	159368	162880	73464.1	12030.4	122731	20904.8	67828.4	9519.62	132589	26919.6	0.92	0.8	1.08	0.79
valine	561416	681094	573400	661598	121799	96561.9	80464.1	89206.9	537278	696483	1.17493e+06	564111	210115	276650	270291	237741	619377	30365.8	97007.9	8894.46	743200	148056	248699	15427.8	1.2	0.8	2.56	0.04
