# Supplementary material for: Influence of L-lactate and low glucose concentrations on the metabolism and the toxin formation of Clostridioides difficile
Source: PLoS One. 2021 Jan 7;16(1):e0244988. doi: 10.1371/journal.pone.0244988 (PMC7790285; doi:10.1371/journal.pone.0244988)
Supplement: S2 File — Log2 fold changes in gene transcription measured for C. difficile 630Δerm in CDMM (2 g/L glucose) in the exponential phase (½ ODmax) and the stationary phase (ODmax) were compared to those in CAM. Shown are the locus tags of the array design [41] as well as the adaptation to Dannheim et al. [28]. (XLSX) [file pone.0244988.s003.xlsx]

## Sheet: transcriptom
Influence of L-lactate and low glucose concentrations on the metabolism and the toxin formation of Clostridioides difficile
S2 File: Data of the microarray analysis of C. difficile 630∆erm in CDMM (2 g/L glucose) and CAM in the exponential and the stationary phase. Log2 fold changes in gene transciption measured for C. difficile 630∆erm in CDMM (2 g/L glucose) in the exponential phase (1/2ODmax) and the stationary phase (ODmax) were compared to those in CAM. Shown are the locus tags of of the array design [41] as well…
Locus tag (Dannheim et al. 2017a)	Locus tag (array design)	Gene name	Exponential phase		Stationary phase
			log2 FC	adj. p-value	log2 FC	adj. p-value
CDIF630erm_00001	[gene=CD630DERM_00010]	dnaA	-0.0409313	0.297088	0.507658	5.81692e-05
CDIF630erm_00002	[gene=CD630DERM_00020]	dnaN	0.0667524	0.235696	0.568119	6.01199e-05
CDIF630erm_00003	[gene=CD630DERM_00030]		0.0813793	0.137453	1.04932	2.99195e-07
CDIF630erm_00004	[gene=CD630DERM_00040]	recF	0.179041	0.00413256	0.965908	1.52916e-07
CDIF630erm_00005	[gene=CD630DERM_00050]	gyrB	0.0679021	0.161503	0.924728	5.3253e-05
CDIF630erm_00006	[gene=CD630DERM_00060]	gyrA	0.354761	8.61345e-05	1.0097	3.19877e-06
CDIF630erm_00007	[gene=CD630DERM_00070]		0.0382472	0.517611	0.281376	0.000628043
CDIF630erm_00008	[gene=CD630DERM_00080]		0.146054	0.0151705	0.259845	0.000685459
CDIF630erm_00009	[gene=CD630DERM_00090]	rsbV	0.0979968	0.0387369	0.195662	0.00251833
CDIF630erm_00010	[gene=CD630DERM_00100]	rsbW	0.171263	0.00409229	0.23726	0.0008044
CDIF630erm_00011	[gene=CD630DERM_00110]	sigB	0.170165	0.00200524	0.179045	0.00354812
CDIF630erm_00021	[gene=CD630DERM_00120]	niaR	-0.0553276	0.25339	0.0377743	0.497862
CDIF630erm_00022	[gene=CD630DERM_00130]	mscS	-0.0212691	0.599693	-0.078705	0.170623
CDIF630erm_00024	[gene=CD630DERM_00140]	serS1	0.313224	0.000136845	1.75933	0.000202167
CDIF630erm_00025	[gene=CD630DERM_00150]	tadA	-0.111956	0.0194674	0.0749346	0.303872
CDIF630erm_00030	[gene=CD630DERM_00160]	dnaX	0.140777	0.0127132	0.457632	4.18677e-05
CDIF630erm_00031	[gene=CD630DERM_00170]	ybaB	-0.0392961	0.374	0.551466	6.06067e-06
CDIF630erm_00032	[gene=CD630DERM_00180]	recR	-0.0816971	0.0870357	0.671312	1.89739e-06
CDIF630erm_00033	[gene=CD630DERM_00181]		-0.0409163	0.454916	0.0965442	0.211255
CDIF630erm_00034	[gene=CD630DERM_00190]	ugtP1	-0.0947578	0.039735	-0.39083	4.06863e-05
CDIF630erm_00081	[gene=CD630DERM_00200]		-0.0572751	0.164701	0.391965	0.000974879
CDIF630erm_00083	[gene=CD630DERM_00210]	pycA	0.311969	0.00149632	0.154259	0.0254172
CDIF630erm_00084	[gene=CD630DERM_00220]	fusA1	-0.458197	3.64782e-05	-2.2417	3.27818e-08
CDIF630erm_00085	[gene=CD630DERM_00230]	ctsR	-0.363976	0.000967947	-1.12001	2.46185e-07
CDIF630erm_00086	[gene=CD630DERM_00240]	mcsA	-0.240434	0.00109894	-1.1067	3.49e-07
CDIF630erm_00087	[gene=CD630DERM_00250]	mcsB	-0.170636	0.0244426	-1.18838	2.84174e-07
CDIF630erm_00088	[gene=CD630DERM_00260]	clpC	0.0160559	0.803175	-0.967093	2.03596e-07
CDIF630erm_00089	[gene=CD630DERM_00270]	radA	0.183183	0.00358467	0.0294006	0.633558
CDIF630erm_00090	[gene=CD630DERM_00280]	disA	0.179093	0.00387075	0.16848	0.0272617
CDIF630erm_00091	[gene=CD630DERM_00290]		-0.849689	4.49819e-07	-0.621914	7.66969e-06
CDIF630erm_00092	[gene=CD630DERM_00300]		-0.235348	0.0039842	0.694222	1.61241e-06
CDIF630erm_00093	[gene=CD630DERM_00310]		-0.00323584	0.961477	-0.0290572	0.614816
CDIF630erm_00094	[gene=CD630DERM_00320]	exgA	-0.174365	0.00880212	-0.636893	6.27931e-06
CDIF630erm_00095	[gene=CD630DERM_00330]		-0.0555106	0.210644	-0.839065	6.06067e-06
CDIF630erm_00096	[gene=CD630DERM_00340]		0.0975323	0.0275934	-0.444188	3.32112e-05
CDIF630erm_00097	[gene=CD630DERM_00350]		0.115437	0.0171121	0.0319894	0.535614
CDIF630erm_00098	[gene=CD630DERM_00360]	acoA	-0.162826	0.014528	-0.248326	0.0107517
CDIF630erm_00099	[gene=CD630DERM_00370]	acoB	0.0239379	0.701265	0.315161	0.00026753
CDIF630erm_00100	[gene=CD630DERM_00380]	acoC	0.0626571	0.12262	-0.194417	0.0192137
CDIF630erm_00101	[gene=CD630DERM_00390]	acoL	-0.152507	0.00459092	-0.955682	5.24933e-07
CDIF630erm_00102	[gene=CD630DERM_00400]		0.0452391	0.285258	-0.332286	0.000176902
CDIF630erm_00103	[gene=CD630DERM_00410]		-0.0878522	0.139086	-0.344591	7.54297e-05
CDIF630erm_00104	[gene=CD630DERM_00420]		-0.0429632	0.393303	-0.295416	0.0010668
CDIF630erm_00105	[gene=CD630DERM_00430]		0.15908	0.00412881	-0.0795591	0.125908
CDIF630erm_00106	[gene=CD630DERM_00440]		0.159492	0.0329531	-0.0413373	0.481719
CDIF630erm_00107	[gene=CD630DERM_00450]		0.154226	0.00524045	-0.126058	0.0270532
CDIF630erm_00108	[gene=CD630DERM_00460]		0.0597514	0.144874	-0.0908896	0.0726613
CDIF630erm_00109	[gene=CD630DERM_00470]	ispD	0.200734	0.00217224	0.0642651	0.349476
CDIF630erm_00110	[gene=CD630DERM_00480]	ispF	0.17212	0.00201729	0.286641	0.000255975
CDIF630erm_00112	[gene=CD630DERM_00490]	proS1	1.04077	1.75994e-05	3.35775	2.12686e-07
CDIF630erm_00113	[gene=CD630DERM_00500]	proS2	0.51376	0.0011213	3.29643	1.03872e-07
CDIF630erm_00114	[gene=CD630DERM_00510]	gltX	0.241481	0.000555255	0.638072	2.80638e-06
CDIF630erm_00115	[gene=CD630DERM_00511]		-0.301408	0.00144511	-1.63044	2.90197e-07
CDIF630erm_00116	[gene=CD630DERM_00520]	cysS	-0.470378	1.56252e-05	-1.68795	1.47085e-08
CDIF630erm_00117	[gene=CD630DERM_00530]	mrnC	-0.356164	0.000350487	-1.78271	1.68092e-08
CDIF630erm_00118	[gene=CD630DERM_00540]	thyX	-0.289217	0.000712616	-0.724501	5.77439e-06
CDIF630erm_00119	[gene=CD630DERM_00550]		-0.139711	0.0209703	-0.422238	3.73504e-05
CDIF630erm_00120	[gene=CD630DERM_00560]		-0.1501	0.0368237	-0.220747	0.0015941
CDIF630erm_00121	[gene=CD630DERM_00570]	sigH	-0.126383	0.0446891	-0.255206	0.001044
CDIF630erm_00122	[gene=CD630DERM_00580]	tuf1	0.45376	4.48948e-05	1.74131	1.50708e-08
CDIF630erm_00123	[gene=CD630DERM_00581]	rpmG	0.308466	0.00211496	1.58261	1.78983e-08
CDIF630erm_00124	[gene=CD630DERM_00590]	secE	0.251032	0.00169279	1.78626	8.08621e-09
CDIF630erm_00125	[gene=CD630DERM_00600]	nusG	0.257909	0.000734657	1.8933	8.24701e-09
CDIF630erm_00126	[gene=CD630DERM_00610]	rplK	0.464265	3.59525e-05	2.05397	6.72248e-09
CDIF630erm_00127	[gene=CD630DERM_00620]	rplA	0.450224	1.83264e-05	2.21719	4.10412e-09
CDIF630erm_00129	[gene=CD630DERM_00630]	rplJ	0.743466	9.23568e-07	2.63901	7.36069e-08
CDIF630erm_00130	[gene=CD630DERM_00640]	rplL	0.621229	3.61008e-06	2.49567	6.75997e-08
CDIF630erm_00131	[gene=CD630DERM_00650]		0.129756	0.0334866	-1.83979	6.41047e-09
CDIF630erm_00132	[gene=CD630DERM_00660]	rpoB	0.29983	0.00232236	1.00845	2.32296e-07
CDIF630erm_00133	[gene=CD630DERM_00670]	rpoC	0.248148	0.00108564	0.847403	5.19886e-07
CDIF630erm_00134	[gene=CD630DERM_00680]	rpsL	0.232928	0.00082176	1.66252	4.76062e-08
CDIF630erm_00135	[gene=CD630DERM_00690]	rpsG	0.33806	6.534e-05	1.90212	3.80062e-08
CDIF630erm_00136	[gene=CD630DERM_00700]	fusA2	0.393276	4.80499e-05	1.93016	5.79113e-08
CDIF630erm_00137	[gene=CD630DERM_00710]	tuf2	0.466387	5.81211e-05	1.70153	2.81394e-08
CDIF630erm_00138	[gene=CD630DERM_00720]	rpsJ	0.359777	0.000168171	1.92495	6.06096e-08
CDIF630erm_00139	[gene=CD630DERM_00730]	rplC	0.331224	8.87603e-05	2.23356	1.18293e-08
CDIF630erm_00140	[gene=CD630DERM_00740]	rplD	0.30176	0.000219248	1.9059	1.32524e-08
CDIF630erm_00141	[gene=CD630DERM_00750]	rplW	0.255717	0.000567514	2.07002	3.71304e-08
CDIF630erm_00142	[gene=CD630DERM_00760]	rplB	0.334216	0.000286335	2.31695	5.60007e-09
CDIF630erm_00143	[gene=CD630DERM_00770]	rpsS	0.316346	0.000151152	2.30576	1.68426e-08
CDIF630erm_00144	[gene=CD630DERM_00780]	rplV	0.329799	0.000495297	2.23708	8.22083e-09
CDIF630erm_00145	[gene=CD630DERM_00790]	rpsC	0.292461	0.000469699	2.37304	9.18186e-09
CDIF630erm_00146	[gene=CD630DERM_00800]	rplP	0.307783	0.00010044	2.13741	3.10288e-09
CDIF630erm_00147	[gene=CD630DERM_00801]	rpmC	0.412498	0.000217322	2.33833	1.20473e-08
CDIF630erm_00148	[gene=CD630DERM_00810]	rpsQ	0.266572	0.000712616	2.56299	3.27488e-09
CDIF630erm_00149	[gene=CD630DERM_00820]	rplN	0.295815	0.000208501	2.68702	5.51514e-09
CDIF630erm_00150	[gene=CD630DERM_00830]	rplX	0.34586	0.000230435	2.54008	8.08621e-09
CDIF630erm_00151	[gene=CD630DERM_00840]	rplE	0.376584	8.7827e-05	2.67955	3.97355e-09
CDIF630erm_00152	[gene=CD630DERM_00841]	rpsZ	0.388213	0.000272665	2.64782	7.77568e-09
CDIF630erm_00153	[gene=CD630DERM_00850]	rpsH	0.415003	5.72751e-05	2.65986	1.91045e-08
CDIF630erm_00154	[gene=CD630DERM_00860]	rplF	0.40045	2.55823e-05	2.77405	5.32774e-09
CDIF630erm_00155	[gene=CD630DERM_00870]	rplR	0.451611	2.01581e-05	2.7246	1.71229e-08
CDIF630erm_00156	[gene=CD630DERM_00880]	rpsE	0.406556	0.000195313	2.69031	1.31216e-08
CDIF630erm_00157	[gene=CD630DERM_00881]	rpmD	0.408577	0.00018365	2.58523	8.08621e-09
CDIF630erm_00158	[gene=CD630DERM_00890]	rplO	0.481266	1.16898e-05	2.80724	6.41047e-09
CDIF630erm_00159	[gene=CD630DERM_00900]	secY	0.417365	0.000130578	2.66148	3.60174e-09
CDIF630erm_00160	[gene=CD630DERM_00910]	adk	0.326806	0.000179171	2.55608	3.3103e-08
CDIF630erm_00161	[gene=CD630DERM_00920]	map1	0.447316	2.84291e-05	2.74586	1.42456e-08
CDIF630erm_00162	[gene=CD630DERM_00930]		0.351643	0.000339653	2.50091	2.28419e-08
CDIF630erm_00163	[gene=CD630DERM_00940]	infA	0.484834	7.31722e-05	2.60163	2.14273e-08
CDIF630erm_00164	[gene=CD630DERM_00941]	rpmJ	0.462655	2.89183e-05	2.6652	1.1938e-08
CDIF630erm_00165	[gene=CD630DERM_00950]	rpsM	0.35171	0.000121693	2.6756	2.27532e-08
CDIF630erm_00166	[gene=CD630DERM_00960]	rpsK	0.431135	4.80499e-05	2.67834	1.64326e-08
CDIF630erm_00167	[gene=CD630DERM_00970]	rpsD	0.396526	5.75398e-05	2.67223	2.31894e-09
CDIF630erm_00168	[gene=CD630DERM_00980]	rpoA	0.438522	2.47878e-05	2.68024	2.83487e-08
CDIF630erm_00169	[gene=CD630DERM_00990]	rplQ	0.396908	3.12161e-05	2.50942	8.96515e-08
CDIF630erm_00170	[gene=CD630DERM_01000]	ecfA1	-0.254136	0.000603554	-0.163994	0.0141093
CDIF630erm_00171	[gene=CD630DERM_01010]	ecfA2	-0.166561	0.00885095	-0.00919129	0.841793
CDIF630erm_00172	[gene=CD630DERM_01020]	ecfT	-0.141644	0.0816489	0.257316	0.000599963
CDIF630erm_00173	[gene=CD630DERM_01030]	truA1	-0.101998	0.0402801	0.294509	0.000397699
CDIF630erm_00174	[gene=CD630DERM_01040]	rplM	0.169351	0.00217153	1.17109	1.13661e-07
CDIF630erm_00175	[gene=CD630DERM_01050]	rpsI	0.178061	0.00215316	1.17175	2.01669e-07
CDIF630erm_00176	[gene=CD630DERM_01060]	cwlD	0.0285954	0.447062	-0.0673348	0.21415
CDIF630erm_00203	[gene=CD630DERM_01070]	aspC	0.391354	5.39646e-05	0.174629	0.0100803
CDIF630erm_00204	[gene=CD630DERM_01080]	nrdD	0.00956171	0.846776	-0.0969047	0.158361
CDIF630erm_00205	[gene=CD630DERM_01090]	nrdG	0.185399	0.00149422	-0.197359	0.00192967
CDIF630erm_00225	[gene=CD630DERM_01100]	ybbP	-0.27846	0.000344124	-0.461155	3.06768e-05
CDIF630erm_00226	[gene=CD630DERM_01110]		-0.178685	0.00388873	-0.46585	1.98484e-05
	[gene=CD630DERM_01111]		-0.0396764	0.379094	0.303671	0.000319656
CDIF630erm_00227	[gene=CD630DERM_01120]	ptb1	-0.98259	4.35008e-05	-3.06557	1.77608e-09
CDIF630erm_00228	[gene=CD630DERM_01130]	buk	-1.09909	3.12955e-05	-3.0534	7.12899e-10
CDIF630erm_00229	[gene=CD630DERM_01140]		-1.05229	2.46514e-05	-2.96267	7.12899e-10
CDIF630erm_00230	[gene=CD630DERM_01150]	vorC1	-0.791174	0.000161888	-2.65211	1.47494e-09
CDIF630erm_00231	[gene=CD630DERM_01160]	vorB1	-0.666131	0.000153879	-2.59865	5.64066e-09
CDIF630erm_00232	[gene=CD630DERM_01170]	vorA1	-0.737866	0.000138148	-2.67054	6.41047e-09
CDIF630erm_00233	[gene=CD630DERM_01180]	vorA*1	-0.698912	0.000170053	-2.65364	3.97355e-09
CDIF630erm_00234	[gene=CD630DERM_01190]	glmM	0.257682	0.000396847	0.946229	1.09419e-06
CDIF630erm_00236	[gene=CD630DERM_01200]	glmS	0.271004	0.000531882	0.799413	3.13149e-06
CDIF630erm_00237	[gene=CD630DERM_01210]		0.0453905	0.296013	1.18891	4.5192e-06
CDIF630erm_00238	[gene=CD630DERM_01220]		0.041773	0.364705	0.31753	0.000205486
CDIF630erm_00239	[gene=CD630DERM_01230]	murA	-0.00828698	0.850126	0.408516	9.9146e-05
CDIF630erm_00240	[gene=CD630DERM_01240]	spoIID	0.117262	0.0171899	0.672703	1.43147e-06
CDIF630erm_00241	[gene=CD630DERM_01250]		-0.0383543	0.435053	0.236379	0.0186671
CDIF630erm_00242	[gene=CD630DERM_01260]	spoIIID	0.0351849	0.469061	-0.461404	1.67283e-05
CDIF630erm_00243	[gene=CD630DERM_01270]	mreB1	0.115394	0.0184778	0.132549	0.0154456
CDIF630erm_00244	[gene=CD630DERM_01280]	fabZ	0.122061	0.0119476	0.0498647	0.326344
CDIF630erm_00245	[gene=CD630DERM_01290]		0.0624336	0.46638	-0.449523	0.000763868
CDIF630erm_00247	[gene=CD630DERM_01300]	metK	0.226034	0.0034993	0.374728	7.51104e-05
CDIF630erm_00248	[gene=CD630DERM_01310]		-0.109573	0.0959881	-0.194006	0.0067297
CDIF630erm_00249	[gene=CD630DERM_01320]	yrrC	-0.0942313	0.0563959	-0.236476	0.00133009
CDIF630erm_00250	[gene=CD630DERM_01330]		0.0588669	0.271505	0.326411	0.000497905
CDIF630erm_00251	[gene=CD630DERM_01340]		-0.0673057	0.213504	0.349158	0.00148907
CDIF630erm_00252	[gene=CD630DERM_01350]		-0.0840102	0.168516	-0.582549	9.06929e-06
CDIF630erm_00253	[gene=CD630DERM_01360]		-0.0280508	0.481001	-0.323511	0.000177974
CDIF630erm_00254	[gene=CD630DERM_01370]		0.256007	0.00171572	-0.190414	0.00530117
CDIF630erm_00255	[gene=CD630DERM_01380]		-0.00491547	0.940949	-0.305527	0.00208662
CDIF630erm_00256	[gene=CD630DERM_01390]		-0.0196558	0.614063	-0.257199	0.00128381
CDIF630erm_00257	[gene=CD630DERM_01400]		-0.0698189	0.121255	-0.534944	5.07589e-06
CDIF630erm_00258	[gene=CD630DERM_01410]	cutC	0.0601463	0.259874	0.197595	0.00768155
CDIF630erm_00259	[gene=CD630DERM_01420]		-0.232623	0.0076086	-1.41078	4.30968e-08
CDIF630erm_00260	[gene=CD630DERM_01430]	secA1	0.221801	0.00120515	0.614069	2.85254e-06
CDIF630erm_00262	[gene=CD630DERM_01440]	prfB	0.334102	0.000148566	0.680359	1.2792e-06
CDIF630erm_00263	[gene=CD630DERM_01450]		0.159091	0.00373125	0.574811	5.47398e-05
CDIF630erm_00264	[gene=CD630DERM_01460]		0.118046	0.0189519	0.263578	0.00883806
CDIF630erm_00266	[gene=CD630DERM_01470]	ribU	-0.0327554	0.450616	-0.246191	0.00311435
CDIF630erm_00267	[gene=CD630DERM_01480]		-0.139107	0.0333473	-0.890585	3.09684e-07
CDIF630erm_00268	[gene=CD630DERM_01490]	tsaE	-0.0175015	0.804192	-0.0800485	0.118616
CDIF630erm_00269	[gene=CD630DERM_01500]	tsaB	0.217942	0.000745707	-0.233163	0.00122821
CDIF630erm_00270	[gene=CD630DERM_01510]	rimI	0.111385	0.0283463	-0.478385	3.10003e-05
CDIF630erm_00271	[gene=CD630DERM_01520]	tsaD	0.294561	0.000236636	-0.466252	2.85164e-05
CDIF630erm_00272	[gene=CD630DERM_01530]	hpdB	-0.211858	0.0882824	-0.108709	0.0508092
CDIF630erm_00273	[gene=CD630DERM_01540]	hpdC	0.0375393	0.382864	0.421155	4.49244e-05
CDIF630erm_00274	[gene=CD630DERM_01550]	hpdA	0.0497434	0.277326	-0.0223551	0.645845
CDIF630erm_00275	[gene=CD630DERM_01560]		-0.115827	0.0160951	0.389895	6.77775e-05
	[gene=CD630DERM_01570]		0.156431	0.00695289	0.124437	0.031943
CDIF630erm_00278	[gene=CD630DERM_01590]		-0.211248	0.000704872	-0.0289493	0.660394
CDIF630erm_00279	[gene=CD630DERM_01600]		-0.0955672	0.0472524	-0.0522474	0.33254
CDIF630erm_00280	[gene=CD630DERM_01610]		0.161757	0.00387479	-0.145492	0.0219972
CDIF630erm_00281	[gene=CD630DERM_01620]		-0.111505	0.0370096	-0.289397	0.00300724
CDIF630erm_00282	[gene=CD630DERM_01630]		0.0603099	0.272265	0.0980389	0.0866814
CDIF630erm_00283	[gene=CD630DERM_01631]		0.137977	0.034312	0.0826057	0.121656
CDIF630erm_00284	[gene=CD630DERM_01632]		-0.238979	0.00063144	-0.211141	0.0269338
CDIF630erm_00285	[gene=CD630DERM_01640]		-0.0338699	0.43023	-0.0565431	0.330329
CDIF630erm_00286	[gene=CD630DERM_01650]		0.0601805	0.12683	-0.342768	0.000215102
CDIF630erm_00287	[gene=CD630DERM_01660]		0.49546	2.83217e-05	0.011215	0.820657
CDIF630erm_00288	[gene=CD630DERM_01670]		0.126945	0.0201394	-0.369355	0.000136666
CDIF630erm_00289	[gene=CD630DERM_01680]		-0.0882757	0.0830292	-0.180003	0.00310438
CDIF630erm_00290	[gene=CD630DERM_01690]		0.205239	0.00273082	0.298224	0.00178182
CDIF630erm_00291	[gene=CD630DERM_01700]		-0.290401	0.000113309	-0.693432	1.18766e-06
CDIF630erm_00292	[gene=CD630DERM_01710]	rex	0.288824	0.000106342	0.208095	0.00616898
CDIF630erm_00293	[gene=CD630DERM_01720]		-0.24248	0.000306301	-0.575077	3.61866e-06
CDIF630erm_00294	[gene=CD630DERM_01721]	fdxA	0.137673	0.0202325	0.30722	0.00024887
CDIF630erm_00295	[gene=CD630DERM_01730]	capA	0.0209977	0.619548	-0.719063	1.01809e-06
CDIF630erm_00296	[gene=CD630DERM_01740]		0.140847	0.0774241	-2.54623	7.50896e-09
CDIF630erm_00297	[gene=CD630DERM_01750]		0.0532405	0.654502	-2.34517	2.49019e-08
CDIF630erm_00298	[gene=CD630DERM_01760]		0.058873	0.681275	-2.29227	3.51401e-08
CDIF630erm_00299	[gene=CD630DERM_01770]	cfa	0.113457	0.0657327	0.19387	0.023954
CDIF630erm_00300	[gene=CD630DERM_01780]		-0.0847303	0.0805615	-0.327507	0.00121334
CDIF630erm_00301	[gene=CD630DERM_01790]	gluD	-0.389373	0.00461313	-3.52726	7.12899e-10
CDIF630erm_00302	[gene=CD630DERM_01810]		-0.0629756	0.118538	0.0618015	0.185901
CDIF630erm_00303	[gene=CD630DERM_01811]		-0.0382979	0.353203	0.0268639	0.654709
	[gene=CD630DERM_01820]		-0.105648	0.0236492	-0.170621	0.00868605
CDIF630erm_00304	[gene=CD630DERM_01830]		0.697872	3.12091e-06	0.947859	4.47252e-07
CDIF630erm_00305	[gene=CD630DERM_01840]	pyrB	-0.0115476	0.794732	0.312424	0.0103458
CDIF630erm_00306	[gene=CD630DERM_01850]	pyrK	0.153009	0.0080048	0.307651	0.0113288
CDIF630erm_00307	[gene=CD630DERM_01860]	pyrD	0.333744	6.16103e-05	0.334686	0.000657355
CDIF630erm_00308	[gene=CD630DERM_01870]	pyrE	0.353366	6.77373e-05	0.690022	1.3863e-06
CDIF630erm_00309	[gene=CD630DERM_01880]		-0.10654	0.0492281	-0.0799238	0.127379
CDIF630erm_00310	[gene=CD630DERM_01890]		0.0421476	0.360903	0.217461	0.00835671
CDIF630erm_00311	[gene=CD630DERM_01900]		-0.193466	0.00123135	-0.4922	2.55708e-05
CDIF630erm_00312	[gene=CD630DERM_01910]		0.559244	4.38926e-05	-0.718668	1.1246e-06
CDIF630erm_00313	[gene=CD630DERM_01920]	cls1	0.705592	5.99555e-06	-0.45784	2.47762e-05
CDIF630erm_00314	[gene=CD630DERM_01930]	groS	0.510697	3.03663e-05	-0.322616	0.000674633
CDIF630erm_00315	[gene=CD630DERM_01940]	groL	0.513362	3.64782e-05	0.100439	0.113217
CDIF630erm_00316	[gene=CD630DERM_01950]	larB	0.131566	0.00869976	0.198063	0.0288458
CDIF630erm_00320	[gene=CD630DERM_01980]	guaA	-0.220964	0.000662105	-0.1093	0.0741733
	[gene=CD630DERM_01981]		0.0194186	0.762214	-0.0157923	0.751459
CDIF630erm_00321	[gene=CD630DERM_01990]		-0.262636	0.00188214	-0.308093	0.000501881
CDIF630erm_00323	[gene=CD630DERM_02010]		0.220213	0.00205319	-0.428053	3.9166e-05
CDIF630erm_00324	[gene=CD630DERM_02020]		-0.213004	0.00437575	-0.177014	0.0163104
CDIF630erm_00325	[gene=CD630DERM_02030]		0.041653	0.332853	-0.224947	0.00133063
CDIF630erm_00326	[gene=CD630DERM_02040]		0.0619314	0.153653	0.29696	0.000205486
CDIF630erm_00327	[gene=CD630DERM_02050]		0.0912401	0.0517674	-0.412369	0.000235184
CDIF630erm_00328	[gene=CD630DERM_02060]		-0.13052	0.0127087	-0.480556	1.52088e-05
CDIF630erm_00329	[gene=CD630DERM_02070]		0.0935447	0.0622164	-0.227614	0.00103664
CDIF630erm_00330	[gene=CD630DERM_02080]		-0.144498	0.0494341	-0.560414	6.27931e-06
CDIF630erm_00331	[gene=CD630DERM_02090]		-0.0537182	0.225335	-0.564728	7.84259e-06
CDIF630erm_00332	[gene=CD630DERM_02100]		0.0662869	0.121132	0.249146	0.00413791
CDIF630erm_00333	[gene=CD630DERM_02110]		0.194423	0.0135284	0.759273	0.000127106
CDIF630erm_00334	[gene=CD630DERM_02120]		0.188329	0.0239147	1.02639	1.80627e-06
CDIF630erm_00335	[gene=CD630DERM_02130]		0.183985	0.00148313	-0.152664	0.00746618
CDIF630erm_00336	[gene=CD630DERM_02140]		0.0871332	0.0485558	-0.0933626	0.116115
CDIF630erm_00337	[gene=CD630DERM_02150]		0.0197101	0.604842	-0.514738	1.05085e-05
CDIF630erm_00338	[gene=CD630DERM_02160]		-0.0827148	0.089276	-0.710693	1.61027e-06
CDIF630erm_00339	[gene=CD630DERM_02170]		0.113224	0.0198027	-0.413715	9.97573e-05
CDIF630erm_00340	[gene=CD630DERM_02180]	purE	0.0411801	0.316798	0.139027	0.131109
CDIF630erm_00341	[gene=CD630DERM_02190]	purC2	0.499122	0.000153521	0.97529	2.64407e-06
CDIF630erm_00342	[gene=CD630DERM_02200]	purF	0.369046	0.000350487	0.362086	0.00374499
CDIF630erm_00343	[gene=CD630DERM_02210]	purG	0.441437	0.000414598	0.802324	3.10732e-05
CDIF630erm_00344	[gene=CD630DERM_02220]	purN	0.420453	0.00201247	0.958702	5.42333e-05
CDIF630erm_00345	[gene=CD630DERM_02230]	purH	0.369461	0.000616979	0.91122	3.93586e-07
CDIF630erm_00346	[gene=CD630DERM_02240]	purD	0.393501	0.00103266	0.516197	0.000421506
CDIF630erm_00347	[gene=CD630DERM_02250]	purL	0.38547	0.000859206	0.561061	0.000439094
CDIF630erm_00348	[gene=CD630DERM_02260]		0.101607	0.137241	-0.051392	0.282636
CDIF630erm_00349	[gene=CD630DERM_02270]		-0.0427385	0.397972	-0.314804	0.00105013
CDIF630erm_00350	[gene=CD630DERM_02280]	fliN1	-0.0526193	0.390254	0.0170927	0.780499
CDIF630erm_00351	[gene=CD630DERM_02290]	flgM	-0.135393	0.0871816	-0.0446989	0.568852
CDIF630erm_00352	[gene=CD630DERM_02300]		-0.097265	0.14286	-0.030496	0.658586
CDIF630erm_00353	[gene=CD630DERM_02310]	flgK	-0.00600233	0.929382	-0.0500324	0.497862
CDIF630erm_00354	[gene=CD630DERM_02320]	flgL	-0.0311323	0.684302	0.0891255	0.261492
CDIF630erm_00355	[gene=CD630DERM_02330]	fliW	-0.0705509	0.318028	0.10014	0.113004
CDIF630erm_00356	[gene=CD630DERM_02340]	csrA	-0.0145089	0.838029	0.259637	0.00165071
CDIF630erm_00357	[gene=CD630DERM_02350]	fliS1	0.0410977	0.633061	0.155909	0.111198
CDIF630erm_00358	[gene=CD630DERM_02360]	fliS2	0.102767	0.262042	0.416154	0.000360861
CDIF630erm_00359	[gene=CD630DERM_02370]	fliD	0.175093	0.0565262	0.377868	0.000702334
CDIF630erm_00360	[gene=CD630DERM_02380]	fliT	0.119555	0.122371	0.234852	0.00340338
CDIF630erm_00361	[gene=CD630DERM_02390]	fliC	-0.121453	0.0759927	-0.175401	0.00740048
CDIF630erm_00362	[gene=CD630DERM_02400]		0.158114	0.03163	1.26745	3.21778e-07
CDIF630erm_00363	[gene=CD630DERM_02410]		0.0917664	0.274386	0.503239	0.000147773
CDIF630erm_00364	[gene=CD630DERM_02420]		0.176107	0.0190333	0.225811	0.00225911
CDIF630erm_00365	[gene=CD630DERM_02430]		0.284101	0.00417674	0.833204	2.68447e-06
CDIF630erm_00366	[gene=CD630DERM_02440]		0.379195	0.000728926	1.15944	2.49822e-07
CDIF630erm_00368	[gene=CD630DERM_02450]	flgB	0.387521	0.000327688	0.492231	0.000201402
CDIF630erm_00369	[gene=CD630DERM_02460]	flgC	0.501969	0.000109138	0.652373	8.48089e-06
CDIF630erm_00370	[gene=CD630DERM_02470]	fliE	0.436613	0.000393212	0.711114	2.84972e-06
CDIF630erm_00371	[gene=CD630DERM_02480]	fliF	0.390847	0.000197113	0.349403	0.000272494
CDIF630erm_00372	[gene=CD630DERM_02490]	fliG	0.534874	1.56252e-05	0.842847	9.13529e-07
CDIF630erm_00373	[gene=CD630DERM_02500]	fliH	0.418905	0.000106393	0.948361	3.37903e-07
CDIF630erm_00374	[gene=CD630DERM_02510]	fliI	0.380963	0.000247739	0.91188	4.45626e-07
CDIF630erm_00375	[gene=CD630DERM_02520]	fliJ	0.306268	0.00273179	1.14863	4.99448e-07
CDIF630erm_00376	[gene=CD630DERM_02530]	fliK	0.257291	0.0127132	0.940223	2.5148e-07
CDIF630erm_00377	[gene=CD630DERM_02540]	flgD	0.307819	0.00473087	0.580841	4.5581e-06
CDIF630erm_00378	[gene=CD630DERM_02550]	flgE	0.428319	0.00166569	0.864334	3.46204e-06
CDIF630erm_00379	[gene=CD630DERM_02551]	flbD	0.384611	0.0125666	1.03539	1.06536e-07
CDIF630erm_00380	[gene=CD630DERM_02560]	motA	0.575109	0.000526132	1.03689	1.64679e-06
CDIF630erm_00381	[gene=CD630DERM_02570]	motB	0.611492	0.000910286	0.669066	0.000109304
CDIF630erm_00382	[gene=CD630DERM_02580]	fliL	0.510078	0.00197905	0.814169	1.72761e-05
CDIF630erm_00383	[gene=CD630DERM_02590]	fliZ	0.378837	0.00684695	1.308	9.66253e-08
CDIF630erm_00384	[gene=CD630DERM_02600]	fliP	0.620089	0.000421622	0.791314	2.81023e-06
CDIF630erm_00385	[gene=CD630DERM_02610]	fliQ	0.768882	0.000101797	0.938342	5.0642e-06
CDIF630erm_00386	[gene=CD630DERM_02620]	flhB	0.740456	3.64782e-05	0.868284	3.4057e-06
CDIF630erm_00387	[gene=CD630DERM_02630]	flhA	0.936571	1.46514e-05	1.00228	1.87627e-06
CDIF630erm_00388	[gene=CD630DERM_02640]	flhF	0.917598	2.39748e-06	1.08359	7.30523e-06
CDIF630erm_00389	[gene=CD630DERM_02650]	flhG	0.877681	3.55975e-07	0.771958	7.34196e-05
CDIF630erm_00390	[gene=CD630DERM_02660]	fliA	0.893386	1.25197e-06	1.28756	3.89343e-06
CDIF630erm_00391	[gene=CD630DERM_02670]		0.775155	8.58203e-06	1.65619	2.11623e-06
	[gene=CD630DERM_02671]		0.583636	1.10531e-05	0.983595	6.23113e-05
CDIF630erm_00392	[gene=CD630DERM_02680]	flgG1	0.91776	7.31754e-07	1.00947	2.94155e-05
CDIF630erm_00393	[gene=CD630DERM_02690]	flgG2	0.909256	5.90144e-07	1.06311	5.99905e-06
CDIF630erm_00394	[gene=CD630DERM_02700]	fliM	0.862952	4.64097e-06	1.13318	2.29292e-05
CDIF630erm_00395	[gene=CD630DERM_02710]	fliN2	1.0027	1.43361e-06	1.59683	2.75842e-07
CDIF630erm_00396	[gene=CD630DERM_02720]		0.885355	7.76247e-07	1.48755	2.04937e-07
CDIF630erm_00397	[gene=CD630DERM_02730]	htpG	0.796966	9.20971e-06	1.02135	6.07278e-07
	[gene=CD630DERM_02731]		0.387722	0.0060135	1.1723	3.79955e-07
CDIF630erm_00398	[gene=CD630DERM_02740]		-0.223317	0.00075759	-0.439043	5.36372e-05
CDIF630erm_00399	[gene=CD630DERM_02750]	splB	-0.137917	0.0059996	-0.66657	3.54642e-06
CDIF630erm_00400	[gene=CD630DERM_02760]		-0.107107	0.0401418	-0.619911	2.60833e-06
CDIF630erm_00401	[gene=CD630DERM_02770]		-0.157476	0.0050348	-0.160708	0.00853129
CDIF630erm_00402	[gene=CD630DERM_02780]		0.182241	0.00328555	-0.0869424	0.101668
CDIF630erm_00403	[gene=CD630DERM_02790]		-0.341279	0.00557255	-1.98271	1.23364e-08
CDIF630erm_00404	[gene=CD630DERM_02791]		-0.24357	0.000508425	-0.347208	0.000447319
CDIF630erm_00405	[gene=CD630DERM_02810]		-0.280551	0.00088343	-0.135393	0.0207167
CDIF630erm_00406	[gene=CD630DERM_02820]		-0.255013	0.000519387	-0.0431049	0.415848
CDIF630erm_00407	[gene=CD630DERM_02830]		-0.218484	0.00273082	-0.447171	8.87461e-05
CDIF630erm_00408	[gene=CD630DERM_02840]		-0.155371	0.00655113	-0.556911	2.86746e-05
CDIF630erm_00409	[gene=CD630DERM_02850]		-0.12933	0.032515	-0.48404	2.12917e-05
CDIF630erm_00410	[gene=CD630DERM_02860]		-0.188861	0.00283301	-0.552233	3.92742e-06
CDIF630erm_00411	[gene=CD630DERM_02870]		-0.115822	0.0279852	-0.54731	4.53657e-06
CDIF630erm_00412	[gene=CD630DERM_02880]		0.0239674	0.64568	-0.593624	5.44199e-06
CDIF630erm_00413	[gene=CD630DERM_02890]		-0.0598521	0.23564	-0.497896	9.97064e-06
CDIF630erm_00414	[gene=CD630DERM_02900]		-0.359411	0.000347175	-1.02097	1.5576e-06
CDIF630erm_00415	[gene=CD630DERM_02910]		-0.0554425	0.169079	-0.470167	2.54475e-05
CDIF630erm_00416	[gene=CD630DERM_02920]		0.0711032	0.209098	-0.688762	3.45708e-06
CDIF630erm_00417	[gene=CD630DERM_02921]		-0.0106001	0.847663	-0.374266	0.000170499
CDIF630erm_00418	[gene=CD630DERM_02930]		0.0340233	0.372981	-0.338641	8.40532e-05
CDIF630erm_00419	[gene=CD630DERM_02940]		0.124781	0.0151705	-0.135683	0.115007
CDIF630erm_00420	[gene=CD630DERM_02950]		-0.0814099	0.0742346	-0.595528	6.27121e-06
CDIF630erm_00421	[gene=CD630DERM_02960]		-0.0358862	0.402415	-0.402308	2.90035e-05
CDIF630erm_00422	[gene=CD630DERM_02970]	bioB1	-0.163602	0.00423531	-0.697518	1.01809e-06
CDIF630erm_00423	[gene=CD630DERM_02980]	rbsR	-0.592693	5.72751e-05	-0.0312024	0.681453
CDIF630erm_00424	[gene=CD630DERM_02990]	rbsK	-0.557675	4.51405e-05	-1.03696	1.28767e-07
CDIF630erm_00425	[gene=CD630DERM_03000]	rbsB1	-0.387056	0.00273179	-0.188417	0.00956067
CDIF630erm_00426	[gene=CD630DERM_03010]	rbsA1	-0.437393	0.00106235	-0.278083	0.000859067
CDIF630erm_00427	[gene=CD630DERM_03020]	rbsC2	-0.132738	0.0134108	-0.710215	3.5196e-06
CDIF630erm_00428	[gene=CD630DERM_03030]	argE	-0.273602	0.00935355	-0.534287	1.25865e-05
CDIF630erm_00429	[gene=CD630DERM_03040]		-0.028437	0.692621	-0.125954	0.0266063
CDIF630erm_00430	[gene=CD630DERM_03050]		0.0692315	0.136478	-0.354353	0.000897105
CDIF630erm_00431	[gene=CD630DERM_03060]		-0.0909343	0.0542134	0.291769	0.00393412
CDIF630erm_00432	[gene=CD630DERM_03070]		0.0541787	0.204234	0.33979	9.53184e-05
CDIF630erm_00433	[gene=CD630DERM_03080]		0.0175906	0.676155	0.323754	0.000144747
CDIF630erm_00434	[gene=CD630DERM_03090]		-0.0921605	0.03372	-0.215205	0.00198839
CDIF630erm_00435	[gene=CD630DERM_03100]		-0.1738	0.00275087	0.0364148	0.487777
CDIF630erm_00436	[gene=CD630DERM_03110]		0.195343	0.0035191	-0.414752	4.27151e-05
CDIF630erm_00437	[gene=CD630DERM_03120]		0.0698941	0.115119	2.30397	7.69116e-09
CDIF630erm_00438	[gene=CD630DERM_03130]		-0.178268	0.00172795	1.08704	2.66925e-07
CDIF630erm_00442	[gene=CD630DERM_03140]		0.00728157	0.852937	-0.257655	0.00146582
	[gene=CD630DERM_03150]		-0.0942807	0.0508149	-0.284937	0.000816086
CDIF630erm_00443	[gene=CD630DERM_03160]		0.227337	0.00058042	0.372175	0.000370014
CDIF630erm_00444	[gene=CD630DERM_03170]		0.298738	0.000152269	0.572138	1.2714e-05
CDIF630erm_00445	[gene=CD630DERM_03180]		0.179722	0.00162235	0.194333	0.02146
	[gene=CD630DERM_03181]		0.123833	0.0406474	0.852997	2.52849e-05
CDIF630erm_00446	[gene=CD630DERM_03190]		0.17587	0.00678388	0.173194	0.011275
CDIF630erm_00447	[gene=CD630DERM_03200]		0.192622	0.00948254	0.253453	0.00181882
CDIF630erm_00448	[gene=CD630DERM_03210]		0.0113197	0.837762	0.370451	8.05579e-05
CDIF630erm_00449	[gene=CD630DERM_03220]		-0.0432959	0.276973	-0.411744	3.4772e-05
CDIF630erm_00450	[gene=CD630DERM_03230]		-0.0258415	0.516713	-0.404324	0.00511278
CDIF630erm_00452	[gene=CD630DERM_03240]	cbiM	-0.132538	0.016917	0.683223	1.97997e-06
CDIF630erm_00453	[gene=CD630DERM_03250]	cbiN	-0.0758911	0.0663444	0.580487	9.18286e-06
CDIF630erm_00454	[gene=CD630DERM_03260]	cbiQ1	0.0420475	0.334166	0.885378	1.42273e-06
CDIF630erm_00455	[gene=CD630DERM_03270]	cbiO	0.154235	0.0140722	1.11677	2.66446e-07
CDIF630erm_00456	[gene=CD630DERM_03280]	pcrA	-0.0356209	0.383479	0.557729	6.47602e-05
CDIF630erm_00457	[gene=CD630DERM_03290]	apeB	0.0960095	0.0518858	0.675328	1.27864e-06
CDIF630erm_00458	[gene=CD630DERM_03300]		0.0737509	0.0850446	0.419642	0.000409091
CDIF630erm_00459	[gene=CD630DERM_03310]	ppiB	0.0376314	0.391649	0.216675	0.00166216
CDIF630erm_00460	[gene=CD630DERM_03320]	bclA1	-0.0408315	0.322109	-0.500733	1.21985e-05
CDIF630erm_00461	[gene=CD630DERM_03330]		-0.00628051	0.876787	-0.0277457	0.548792
CDIF630erm_00462	[gene=CD630DERM_03340]	adhE1	0.0769521	0.0734987	-0.375226	0.000139324
CDIF630erm_00463	[gene=CD630DERM_03350]		0.0990377	0.0836432	0.547228	1.40675e-05
CDIF630erm_00464	[gene=CD630DERM_03360]		0.216595	0.00138292	0.350512	0.000141478
CDIF630erm_00465	[gene=CD630DERM_03370]		0.0583774	0.164799	-0.264006	0.000593433
CDIF630erm_00466	[gene=CD630DERM_03380]		-0.0258147	0.566717	-0.0416948	0.648503
CDIF630erm_00467	[gene=CD630DERM_03390]		-0.0556574	0.348421	0.302617	0.00138931
CDIF630erm_00468	[gene=CD630DERM_03400]		0.268767	0.000295098	-0.667317	5.84878e-06
CDIF630erm_00469	[gene=CD630DERM_03410]		0.0856381	0.0844375	-0.732153	1.07691e-06
CDIF630erm_00470	[gene=CD630DERM_03420]		0.0273279	0.508771	0.700528	6.32022e-06
CDIF630erm_00471	[gene=CD630DERM_03430]		0.070341	0.128442	0.279318	0.000556124
CDIF630erm_00472	[gene=CD630DERM_03440]		0.104241	0.0209764	-0.0702487	0.260028
CDIF630erm_00473	[gene=CD630DERM_03450]	yjbM	0.374303	3.3952e-05	0.0325219	0.532872
CDIF630erm_00474	[gene=CD630DERM_03460]		0.0516345	0.244368	0.0138368	0.860528
CDIF630erm_00475	[gene=CD630DERM_03470]		0.0979567	0.0344798	0.498328	1.02362e-05
CDIF630erm_00478	[gene=CD630DERM_03500]		-0.0143335	0.786351	-1.13238	1.39811e-07
CDIF630erm_00479	[gene=CD630DERM_03510]		0.0628382	0.215417	-1.01779	6.25323e-07
CDIF630erm_00480	[gene=CD630DERM_03520]		-0.0766899	0.10133	-0.364537	0.00565164
CDIF630erm_00481	[gene=CD630DERM_03530]		0.136526	0.0073957	0.438252	3.77087e-05
CDIF630erm_00482	[gene=CD630DERM_03541]		0.110605	0.0234788	0.396801	0.00148253
CDIF630erm_00483	[gene=CD630DERM_03550]	int1	-0.20298	0.000774716	-0.120488	0.0248096
CDIF630erm_00484	[gene=CD630DERM_03560]	xis1	-0.480342	0.000153521	-0.980619	4.31265e-07
CDIF630erm_00485	[gene=CD630DERM_03580]		-0.510592	9.16474e-05	-0.994983	1.31227e-05
CDIF630erm_00486	[gene=CD630DERM_03590]		-0.584692	0.000332819	-1.21829	1.73718e-07
CDIF630erm_00487	[gene=CD630DERM_03600]		0.0240283	0.631789	-0.125008	0.0228504
CDIF630erm_00488	[gene=CD630DERM_03610]		0.0713673	0.14769	-0.157356	0.0169049
CDIF630erm_00489	[gene=CD630DERM_03620]		0.0437988	0.313649	-0.152923	0.0127835
CDIF630erm_00490	[gene=CD630DERM_03630]		0.140494	0.033986	0.0125576	0.8241
CDIF630erm_00491	[gene=CD630DERM_03640]		0.0857359	0.202073	-0.250018	0.000822726
CDIF630erm_00492	[gene=CD630DERM_03650]		0.0879291	0.049688	0.129979	0.0902756
CDIF630erm_00493	[gene=CD630DERM_03660]		-0.0727824	0.0859645	0.0625606	0.535614
CDIF630erm_00494	[gene=CD630DERM_03670]		0.0624888	0.151597	0.204531	0.00413216
CDIF630erm_00495	[gene=CD630DERM_03680]		0.0465655	0.390589	0.210555	0.00811235
CDIF630erm_00496	[gene=CD630DERM_03690]		0.0524702	0.253242	0.262284	0.00516578
CDIF630erm_00497	[gene=CD630DERM_03700]		0.158859	0.00446643	0.582836	1.13366e-05
CDIF630erm_00498	[gene=CD630DERM_03710]		-0.0392519	0.450291	-0.763163	2.14955e-06
CDIF630erm_00499	[gene=CD630DERM_03720]		0.0418043	0.404835	-0.481045	2.09004e-05
CDIF630erm_00500	[gene=CD630DERM_03730]		0.114232	0.01449	-0.252747	0.000699191
CDIF630erm_00501	[gene=CD630DERM_03740]		0.0967494	0.0464302	-0.325726	0.000156646
CDIF630erm_00502	[gene=CD630DERM_03750]		0.0923091	0.0676007	-0.370575	6.62215e-05
CDIF630erm_00503	[gene=CD630DERM_03760]		0.00125575	0.976864	-0.447062	2.66593e-05
CDIF630erm_00504	[gene=CD630DERM_03770]		0.134551	0.075522	-0.161894	0.00839927
CDIF630erm_00505	[gene=CD630DERM_03780]		-0.11871	0.0629859	-0.54901	6.36762e-06
CDIF630erm_00506	[gene=CD630DERM_03790]		-0.0751187	0.142301	-0.125425	0.0975173
CDIF630erm_00507	[gene=CD630DERM_03800]		-0.0748874	0.184646	0.0744845	0.137065
CDIF630erm_00508	[gene=CD630DERM_03810]		0.0644847	0.145336	-0.420094	0.000281694
CDIF630erm_00509	[gene=CD630DERM_03820]		0.100263	0.028582	-0.145271	0.019896
CDIF630erm_00510	[gene=CD630DERM_03830]		0.196877	0.00108959	-0.352327	7.70808e-05
CDIF630erm_00511	[gene=CD630DERM_03840]		0.0772176	0.0909962	-0.289119	0.000244724
CDIF630erm_00512	[gene=CD630DERM_03850]		0.0525384	0.401753	-0.253605	0.000636114
	[gene=CD630DERM_03851]		-0.139249	0.0524657	-0.504662	9.9588e-06
CDIF630erm_00513	[gene=CD630DERM_03860]		-0.0514422	0.248697	-0.35603	6.49661e-05
CDIF630erm_00514	[gene=CD630DERM_03870]		0.261811	0.000601555	0.597521	5.96169e-06
CDIF630erm_00515	[gene=CD630DERM_03880]	bglF	0.0826601	0.103421	0.658717	1.68161e-05
CDIF630erm_00516	[gene=CD630DERM_03890]	bglA1	-0.000802735	0.987344	0.605233	1.59658e-05
CDIF630erm_00518	[gene=CD630DERM_03901]		-0.665346	2.39748e-06	0.12266	0.0745165
CDIF630erm_00519	[gene=CD630DERM_03910]	asnB1	-0.35815	0.000233825	0.305079	0.00109707
CDIF630erm_00520	[gene=CD630DERM_03920]		0.220315	0.000987911	-0.404975	7.64686e-05
CDIF630erm_00521	[gene=CD630DERM_03930]		0.239939	0.00112508	-0.161908	0.0384324
CDIF630erm_00522	[gene=CD630DERM_03940]	ldhA	-0.328501	0.000216138	-1.10947	9.98197e-08
CDIF630erm_00523	[gene=CD630DERM_03950]	hadA	-0.836297	1.48986e-06	-2.11149	1.91045e-08
CDIF630erm_00524	[gene=CD630DERM_03960]	hadI	-0.763299	3.4426e-06	-2.08937	1.56265e-08
CDIF630erm_00525	[gene=CD630DERM_03970]	hadB	-0.785495	3.12091e-06	-2.0836	1.85646e-08
CDIF630erm_00526	[gene=CD630DERM_03980]	hadC	-0.84529	4.92964e-06	-2.07377	1.99666e-08
CDIF630erm_00527	[gene=CD630DERM_03990]	acdB	-0.565227	9.46553e-05	-1.74124	3.07996e-08
CDIF630erm_00528	[gene=CD630DERM_04000]	etfB1	-0.505509	0.000291453	-1.7585	4.38691e-08
CDIF630erm_00529	[gene=CD630DERM_04010]	etfA1	-0.538741	0.000295098	-1.80031	3.01963e-08
CDIF630erm_00530	[gene=CD630DERM_04020]		-0.635654	1.5415e-06	-1.21227	5.39818e-07
CDIF630erm_00531	[gene=CD630DERM_04030]	fba	0.184449	0.00186301	1.38729	3.80062e-08
CDIF630erm_00532	[gene=CD630DERM_04040]		-0.11883	0.0221701	0.229763	0.000860892
CDIF630erm_00533	[gene=CD630DERM_04050]		0.0734345	0.0724967	0.205876	0.00996617
CDIF630erm_00534	[gene=CD630DERM_04060]		0.0879447	0.0381624	0.0563265	0.266599
	[gene=CD630DERM_04080]		0.00452172	0.919136	-0.0677089	0.175021
CDIF630erm_00535	[gene=CD630DERM_04081]		0.173605	0.00288313	0.141866	0.0189919
CDIF630erm_00536	[gene=CD630DERM_04090]		-0.0303711	0.485576	-0.673836	6.44242e-06
CDIF630erm_00537	[gene=CD630DERM_04100]		-0.247619	0.000358293	-0.56622	2.50282e-05
CDIF630erm_00538	[gene=CD630DERM_04110]		-0.0624636	0.186335	-0.332902	0.000901894
CDIF630erm_00539	[gene=CD630DERM_04120]		-0.104509	0.0437608	-0.507423	3.50619e-05
	[gene=CD630DERM_04121]		-0.0733516	0.40614	-0.193087	0.00810331
CDIF630erm_00540	[gene=CD630DERM_04130]		-0.165474	0.00424402	-0.454063	0.000137823
CDIF630erm_00541	[gene=CD630DERM_04140]		-0.0407705	0.299768	-0.707329	1.14171e-05
CDIF630erm_00542	[gene=CD630DERM_04150]		0.0663306	0.248697	-0.491927	7.17172e-05
CDIF630erm_00543	[gene=CD630DERM_04160]		0.115384	0.031876	-0.299067	0.00233329
CDIF630erm_00544	[gene=CD630DERM_04170]		0.119577	0.020021	-0.191681	0.00316464
CDIF630erm_00545	[gene=CD630DERM_04180]		-0.00916547	0.846776	-0.490422	1.10158e-05
CDIF630erm_00546	[gene=CD630DERM_04190]		0.00535646	0.892633	-0.650676	8.83479e-06
CDIF630erm_00547	[gene=CD630DERM_04191]		0.0525696	0.287883	-0.172232	0.0106555
CDIF630erm_00548	[gene=CD630DERM_04200]		-0.0712455	0.105041	-0.747824	1.65044e-05
CDIF630erm_00549	[gene=CD630DERM_04210]		-0.0276615	0.483437	-0.141734	0.051948
CDIF630erm_00550	[gene=CD630DERM_04220]		-0.285104	0.000407724	0.0820257	0.157279
CDIF630erm_00551	[gene=CD630DERM_04230]		0.0205208	0.654557	-0.303701	0.00485616
CDIF630erm_00552	[gene=CD630DERM_04240]		0.0086085	0.860704	-0.317054	0.000153057
CDIF630erm_00553	[gene=CD630DERM_04250]		-0.11588	0.0479164	-0.151675	0.0240291
CDIF630erm_00554	[gene=CD630DERM_04260]		-0.14651	0.0169947	-0.259998	0.00331577
CDIF630erm_00555	[gene=CD630DERM_04270]		-0.360322	0.000106342	0.0742592	0.203147
CDIF630erm_00556	[gene=CD630DERM_04280]		-0.21858	0.000664616	-0.333279	0.000148244
CDIF630erm_00557	[gene=CD630DERM_04290]		0.118693	0.0451508	-0.0312846	0.676444
CDIF630erm_00558	[gene=CD630DERM_04300]		0.151447	0.00829925	-0.121468	0.0238851
CDIF630erm_00559	[gene=CD630DERM_04310]		0.103179	0.0292545	-0.215269	0.00138503
CDIF630erm_00560	[gene=CD630DERM_04320]		0.0942895	0.0909881	-0.0393812	0.606244
CDIF630erm_00561	[gene=CD630DERM_04330]		-0.0257216	0.540995	-0.111081	0.0448364
CDIF630erm_00562	[gene=CD630DERM_04340]		0.0710294	0.14769	-0.0315757	0.684994
	[gene=CD630DERM_04341]		-0.235439	0.00218506	-0.500248	6.57429e-05
CDIF630erm_00563	[gene=CD630DERM_04350]		-0.11356	0.0333473	-0.253759	0.000857464
	[gene=CD630DERM_04351]		-0.169654	0.0027181	-0.491977	3.87817e-05
CDIF630erm_00564	[gene=CD630DERM_04352]		0.101721	0.121506	-0.293903	0.000598912
CDIF630erm_00565	[gene=CD630DERM_04360]		-0.437599	5.72751e-05	-1.75694	1.72406e-08
	[gene=CD630DERM_04371]		-0.0881071	0.0965544	-0.428174	0.000144747
CDIF630erm_00566	[gene=CD630DERM_04380]		-0.126846	0.0130545	-0.435059	0.000127594
CDIF630erm_00567	[gene=CD630DERM_04390]		-0.119157	0.0200594	-0.568659	1.15522e-05
CDIF630erm_00568	[gene=CD630DERM_04400]	cwp27	0.000786207	0.988825	-0.142936	0.0399397
	[gene=CD630DERM_04401]		0.500065	3.6428e-05	-0.65661	0.130776
CDIF630erm_00569	[gene=CD630DERM_04410]		-0.0567844	0.153479	-0.287708	0.00039185
CDIF630erm_00570	[gene=CD630DERM_04420]	ord	-0.301214	0.00023845	-0.709027	8.79547e-06
CDIF630erm_00571	[gene=CD630DERM_04430]	ortA	0.0698414	0.092371	-0.148599	0.0129865
CDIF630erm_00572	[gene=CD630DERM_04440]	ortB	-0.0858733	0.116189	-0.496604	7.7416e-06
CDIF630erm_00573	[gene=CD630DERM_04450]	oraS	-0.182668	0.00236838	-0.642393	2.75929e-06
CDIF630erm_00574	[gene=CD630DERM_04460]	oraE	-0.139667	0.0186305	-0.792361	6.16357e-07
CDIF630erm_00575	[gene=CD630DERM_04470]		-0.118019	0.179391	-0.218114	0.00478976
CDIF630erm_00576	[gene=CD630DERM_04480]	orr	-0.0969189	0.0428694	-0.417841	2.90035e-05
CDIF630erm_00577	[gene=CD630DERM_04490]		0.0803292	0.101355	-0.211649	0.0030022
CDIF630erm_00578	[gene=CD630DERM_04500]		0.0135189	0.734014	-0.469886	1.40984e-05
CDIF630erm_00579	[gene=CD630DERM_04510]		0.0729158	0.110782	0.36334	6.85673e-05
CDIF630erm_00580	[gene=CD630DERM_04520]		0.0948423	0.0452135	0.334478	0.000108692
CDIF630erm_00581	[gene=CD630DERM_04530]		0.0617627	0.136309	0.273798	0.00235954
	[gene=CD630DERM_04532]		0.0452704	0.476709	0.0421959	0.435162
CDIF630erm_00582	[gene=CD630DERM_04540]		0.11506	0.0195909	0.539113	0.000122327
CDIF630erm_00583	[gene=CD630DERM_04550]		0.10768	0.0315152	0.557838	1.42239e-05
CDIF630erm_00584	[gene=CD630DERM_04560]		0.230021	0.00102525	-0.47312	6.96262e-05
CDIF630erm_00585	[gene=CD630DERM_04570]		0.17654	0.0048539	-0.313795	0.000239164
CDIF630erm_00586	[gene=CD630DERM_04580]		-0.212487	0.000862256	-1.03513	1.23139e-07
CDIF630erm_00587	[gene=CD630DERM_04590]		-0.277681	0.000315159	-0.487268	1.37454e-05
CDIF630erm_00588	[gene=CD630DERM_04600]		-0.0291882	0.518843	-0.455981	3.88092e-05
CDIF630erm_00589	[gene=CD630DERM_04610]		0.0533332	0.187197	0.00109345	0.985751
CDIF630erm_00590	[gene=CD630DERM_04620]		-0.0986342	0.0989244	-0.164635	0.0397379
CDIF630erm_00591	[gene=CD630DERM_04630]		-0.0872945	0.0750438	-0.144975	0.0663051
CDIF630erm_00592	[gene=CD630DERM_04640]		-0.125584	0.0337098	-0.0959334	0.13402
CDIF630erm_00593	[gene=CD630DERM_04650]		-0.00375955	0.926147	0.0335596	0.53902
CDIF630erm_00594	[gene=CD630DERM_04660]		0.00183911	0.968749	0.328257	0.000128292
CDIF630erm_00595	[gene=CD630DERM_04670]		0.0319031	0.435536	-0.223895	0.00148992
CDIF630erm_00596	[gene=CD630DERM_04680]		-0.0692017	0.165637	-0.506923	3.93879e-05
CDIF630erm_00597	[gene=CD630DERM_04690]		0.0849409	0.0792891	-0.28504	0.000301162
CDIF630erm_00598	[gene=CD630DERM_04700]	blaR	-0.0226697	0.589057	-0.260035	0.000440858
CDIF630erm_00599	[gene=CD630DERM_04710]	blaI	-0.242252	0.00224727	-0.246895	0.00430106
CDIF630erm_00600	[gene=CD630DERM_04720]		0.0102628	0.804005	-0.175565	0.00823156
CDIF630erm_00601	[gene=CD630DERM_04730]		0.0382657	0.311659	0.157858	0.00826219
CDIF630erm_00602	[gene=CD630DERM_04740]		0.00636091	0.876787	-0.43308	3.06768e-05
CDIF630erm_00603	[gene=CD630DERM_04750]		-0.0576483	0.236734	-0.32185	0.000288574
CDIF630erm_00604	[gene=CD630DERM_04760]		-0.0330554	0.485889	-0.282856	0.00039222
CDIF630erm_00605	[gene=CD630DERM_04770]		-0.07243	0.116189	-0.379937	0.000902407
CDIF630erm_00606	[gene=CD630DERM_04780]	spaF	0.180096	0.001459	0.294136	0.000254364
CDIF630erm_00607	[gene=CD630DERM_04790]	spaE	0.167823	0.00226305	-0.0875336	0.153261
CDIF630erm_00608	[gene=CD630DERM_04800]	spaG	0.24636	0.000753856	0.239115	0.00264885
CDIF630erm_00609	[gene=CD630DERM_04810]	spaR	0.154233	0.00543801	0.408655	0.000936376
CDIF630erm_00610	[gene=CD630DERM_04820]	spaK	0.145969	0.0389655	0.514639	0.000181502
CDIF630erm_00611	[gene=CD630DERM_04830]		-0.00644515	0.91412	-0.531605	5.8058e-06
CDIF630erm_00612	[gene=CD630DERM_04840]		0.0868964	0.0575102	-0.396084	3.47293e-05
CDIF630erm_00613	[gene=CD630DERM_04850]		0.175203	0.00365772	-0.184582	0.00435932
CDIF630erm_00614	[gene=CD630DERM_04860]		-0.0166305	0.707676	-0.0292639	0.516804
CDIF630erm_00615	[gene=CD630DERM_04870]		-0.542098	7.64186e-05	-2.25793	2.57363e-08
CDIF630erm_00617	[gene=CD630DERM_04880]	sugE	0.179061	0.00491221	-0.0451528	0.431049
CDIF630erm_00618	[gene=CD630DERM_04890]	purC1	0.340274	0.00708476	1.47858	6.93243e-08
CDIF630erm_00619	[gene=CD630DERM_04900]	xpdH2	0.0617555	0.160949	-0.387101	3.33834e-05
CDIF630erm_00620	[gene=CD630DERM_04910]		-0.182422	0.0242573	-0.162724	0.0428591
CDIF630erm_00621	[gene=CD630DERM_04920]		-0.0920967	0.057918	-0.10975	0.0408411
CDIF630erm_00622	[gene=CD630DERM_04930]		0.0673921	0.105377	-0.209339	0.004764
CDIF630erm_00623	[gene=CD630DERM_04940]		-0.135713	0.00974725	-0.418131	0.00287736
CDIF630erm_04101	[gene=CD630DERM_04960]		-1.17504	3.77598e-05	-1.1246	7.75677e-08
CDIF630erm_04102	[gene=CD630DERM_04970]		-1.24841	2.62826e-05	-1.35088	3.3103e-08
CDIF630erm_04103	[gene=CD630DERM_04980]		-0.940539	0.000124925	-0.961485	1.4808e-07
	[gene=CD630DERM_04981]		-0.460552	0.000618527	-0.797813	7.64438e-07
CDIF630erm_04104	[gene=CD630DERM_04990]		-0.513585	0.000662229	-1.09138	9.36392e-08
CDIF630erm_04105	[gene=CD630DERM_04991]		-0.756433	5.24598e-05	-0.511907	6.66025e-06
CDIF630erm_04106	[gene=CD630DERM_05000]		-0.640485	9.04832e-05	-0.63886	1.64711e-06
	[gene=CD630DERM_05010]		-0.0649971	0.289137	-0.303931	0.000902407
CDIF630erm_04107	[gene=CD630DERM_05020]		-0.210285	0.00227039	-0.574711	5.47207e-06
CDIF630erm_04108	[gene=CD630DERM_05030]		-0.103147	0.0535806	-0.602	7.02213e-06
CDIF630erm_04111	[gene=CD630DERM_05060]		-0.717128	0.00017294	-1.05042	1.99349e-07
CDIF630erm_04113	[gene=CD630DERM_05070]		-0.0901324	0.0607151	-0.492505	0.000517672
CDIF630erm_04114	[gene=CD630DERM_05080]	tetM	-0.275892	0.000846326	0.534401	2.50282e-05
	[gene=CD630DERM_05081]		-0.0753801	0.115045	0.709911	5.8058e-06
CDIF630erm_04115	[gene=CD630DERM_05090]		-0.153212	0.0109283	-0.189575	0.0159451
	[gene=CD630DERM_05091]		0.067222	0.237899	0.561802	9.39093e-06
CDIF630erm_04116	[gene=CD630DERM_05100]		-1.85367	1.842e-05	-2.49168	1.77608e-09
CDIF630erm_04117	[gene=CD630DERM_05101]		-1.92038	1.56252e-05	-2.54425	2.34208e-09
CDIF630erm_04118	[gene=CD630DERM_05103]		-1.61309	7.7722e-06	-1.70211	5.91544e-08
CDIF630erm_04119	[gene=CD630DERM_05110]	tndX	-1.16484	9.50408e-06	-1.07234	1.84953e-07
CDIF630erm_00625	[gene=CD630DERM_05130]		-0.35695	5.87745e-05	-0.878244	0.000109357
CDIF630erm_00626	[gene=CD630DERM_05140]	cwpV	-0.975973	1.20483e-05	-1.25457	7.63701e-07
CDIF630erm_00627	[gene=CD630DERM_05150]	dacF1	0.226944	0.000521689	0.249838	0.000900652
CDIF630erm_00628	[gene=CD630DERM_05160]		0.0692506	0.150749	0.243026	0.00158171
CDIF630erm_00629	[gene=CD630DERM_05170]		0.0487493	0.232964	-0.00391536	0.935368
CDIF630erm_00630	[gene=CD630DERM_05180]		-0.102314	0.0266402	-0.149356	0.0530092
CDIF630erm_00631	[gene=CD630DERM_05190]		-0.516162	1.16898e-05	-1.33431	3.51471e-06
CDIF630erm_00632	[gene=CD630DERM_05200]		-0.199051	0.00184227	-0.0262861	0.633092
CDIF630erm_00633	[gene=CD630DERM_05210]		-0.266631	0.00066948	0.118423	0.0293119
CDIF630erm_00634	[gene=CD630DERM_05211]		-0.038037	0.602912	0.0909011	0.108738
CDIF630erm_00635	[gene=CD630DERM_05220]		0.0983436	0.0709916	0.243624	0.00428553
CDIF630erm_00636	[gene=CD630DERM_05230]		0.0073895	0.872113	0.370436	0.00430275
CDIF630erm_00637	[gene=CD630DERM_05240]	yqjE	0.25697	0.000701598	0.840747	4.29766e-07
CDIF630erm_00640	[gene=CD630DERM_05270]		0.0569104	0.242921	-0.150809	0.0381135
CDIF630erm_00641	[gene=CD630DERM_05280]		-0.180635	0.00358467	-0.334459	0.000103545
CDIF630erm_00642	[gene=CD630DERM_05290]		0.100116	0.0393945	-0.0583251	0.333824
CDIF630erm_00643	[gene=CD630DERM_05300]		0.148162	0.0124798	-0.10079	0.0823892
CDIF630erm_00644	[gene=CD630DERM_05310]		0.0667778	0.11645	-0.3843	0.00022916
CDIF630erm_00645	[gene=CD630DERM_05320]		-0.123239	0.0148063	0.1658	0.0332917
CDIF630erm_00646	[gene=CD630DERM_05330]	cheY	-0.0712585	0.0937178	0.200151	0.00204955
CDIF630erm_00647	[gene=CD630DERM_05340]	cheC	0.078244	0.197356	0.406405	6.24553e-05
CDIF630erm_00648	[gene=CD630DERM_05350]	cheD	0.0187783	0.693767	0.395545	0.00046005
CDIF630erm_00649	[gene=CD630DERM_05360]	cheW1	0.0313229	0.604842	0.434571	0.000116068
CDIF630erm_00650	[gene=CD630DERM_05370]		0.00168353	0.973196	0.226107	0.00225502
CDIF630erm_00651	[gene=CD630DERM_05380]		0.0737271	0.204234	0.386953	0.000543173
CDIF630erm_00652	[gene=CD630DERM_05390]	cheA	0.0542699	0.304991	0.546287	0.00028561
CDIF630erm_00653	[gene=CD630DERM_05400]	cheW2	0.0993743	0.0462155	0.83594	3.23072e-06
CDIF630erm_00654	[gene=CD630DERM_05410]	cheR	-0.0103095	0.822974	0.345951	0.000742753
CDIF630erm_00655	[gene=CD630DERM_05420]	cheB	0.163012	0.0189519	0.881558	3.08418e-05
CDIF630erm_00656	[gene=CD630DERM_05430]		0.158675	0.0039293	0.191513	0.00776152
CDIF630erm_00657	[gene=CD630DERM_05440]	arcB	-0.230721	0.000547508	-0.405367	5.64298e-05
CDIF630erm_00658	[gene=CD630DERM_05450]		0.0227908	0.569318	0.695936	1.27316e-06
CDIF630erm_00659	[gene=CD630DERM_05460]		0.0326574	0.424031	0.253899	0.000467083
CDIF630erm_00660	[gene=CD630DERM_05470]		-0.308981	0.000293065	-0.112868	0.0473027
CDIF630erm_00661	[gene=CD630DERM_05480]		-0.152239	0.0234788	-0.149142	0.0122821
CDIF630erm_00662	[gene=CD630DERM_05490]		-0.705286	3.45009e-05	-3.34029	5.91544e-08
CDIF630erm_00663	[gene=CD630DERM_05500]		-0.0453598	0.287883	-0.0909693	0.149807
CDIF630erm_00664	[gene=CD630DERM_05510]	sleC	0.213017	0.00169303	-0.287201	0.000784007
CDIF630erm_00665	[gene=CD630DERM_05520]	prsW	0.0233785	0.768438	-0.545629	0.000158162
CDIF630erm_00666	[gene=CD630DERM_05530]		-0.16932	0.00456026	-0.312834	0.000301356
CDIF630erm_00667	[gene=CD630DERM_05540]	spsB1	-0.0459133	0.271505	0.0375536	0.639982
CDIF630erm_00668	[gene=CD630DERM_05550]	spsB2	-0.0967549	0.0493841	-0.0259901	0.747605
CDIF630erm_00669	[gene=CD630DERM_05560]		-0.0384025	0.546895	0.201316	0.00309109
CDIF630erm_00670	[gene=CD630DERM_05570]	thrS/udk	0.0316947	0.410856	0.143484	0.0471687
CDIF630erm_00671	[gene=CD630DERM_05580]	glsA	-0.420848	3.03137e-05	-0.615038	6.72051e-06
CDIF630erm_00672	[gene=CD630DERM_05590]		0.197247	0.00158614	-1.91868	3.36405e-08
CDIF630erm_00673	[gene=CD630DERM_05600]	nfo	0.0178311	0.725722	-0.0968178	0.0739
CDIF630erm_00674	[gene=CD630DERM_05610]		0.450136	2.22438e-05	-0.641513	2.21948e-06
CDIF630erm_00675	[gene=CD630DERM_05620]		0.0215506	0.648684	0.246397	0.000930533
	[gene=CD630DERM_05621]		0.216483	0.000945564	0.550282	2.09411e-05
CDIF630erm_00676	[gene=CD630DERM_05630]	queG	0.159617	0.0168482	0.391874	0.0005938
CDIF630erm_00677	[gene=CD630DERM_05640]		0.0015933	0.967532	-2.27053	1.99666e-08
CDIF630erm_00678	[gene=CD630DERM_05650]	nth	0.138013	0.0531054	-0.324305	0.000205059
CDIF630erm_00679	[gene=CD630DERM_05660]	trmL	0.220738	0.000888379	-1.45697	2.28419e-08
CDIF630erm_00680	[gene=CD630DERM_05670]		0.461476	7.96645e-05	-0.71756	1.19594e-06
CDIF630erm_00681	[gene=CD630DERM_05690]		0.263184	0.00298916	-0.420522	4.34001e-05
CDIF630erm_00682	[gene=CD630DERM_05700]		0.22986	0.00496239	-0.174703	0.00606275
CDIF630erm_00683	[gene=CD630DERM_05710]		-0.0899907	0.045527	-0.223235	0.00181643
CDIF630erm_00684	[gene=CD630DERM_05720]		-0.185298	0.015305	-0.156439	0.00799079
CDIF630erm_00685	[gene=CD630DERM_05730]		-0.18909	0.00253568	0.144406	0.112257
CDIF630erm_00687	[gene=CD630DERM_05740]	thrS	0.228921	0.000987911	1.42475	1.21713e-05
CDIF630erm_00688	[gene=CD630DERM_05750]		-0.259709	0.000230435	-0.26349	0.00185433
CDIF630erm_00689	[gene=CD630DERM_05760]		0.0895972	0.0613055	0.183427	0.0119334
CDIF630erm_00690	[gene=CD630DERM_05770]		0.0200313	0.683238	1.19655	8.86655e-08
CDIF630erm_00691	[gene=CD630DERM_05780]		0.386245	0.00013418	-0.179234	0.00543148
CDIF630erm_00692	[gene=CD630DERM_05790]		0.248595	0.000573771	-0.182905	0.0140746
CDIF630erm_00693	[gene=CD630DERM_05800]	gapN	0.599803	1.84212e-05	-0.310959	0.0215965
CDIF630erm_00694	[gene=CD630DERM_05810]		0.0862437	0.149286	-0.479394	0.000464893
CDIF630erm_00695	[gene=CD630DERM_05820]		0.0997984	0.090292	-0.0367937	0.432117
	[gene=CD630DERM_05821]		-0.0110811	0.803464	-0.0649574	0.208263
CDIF630erm_00696	[gene=CD630DERM_05830]		-0.141667	0.0137144	0.264112	0.000803513
CDIF630erm_00697	[gene=CD630DERM_05840]		0.0187252	0.708522	0.0293381	0.623292
CDIF630erm_00698	[gene=CD630DERM_05850]		0.0876	0.0406474	0.315922	0.000238088
CDIF630erm_00699	[gene=CD630DERM_05860]		-0.0651092	0.229465	0.808793	5.21138e-06
CDIF630erm_00700	[gene=CD630DERM_05870]		-0.0291477	0.556616	0.187718	0.0077862
CDIF630erm_00701	[gene=CD630DERM_05880]		-0.143499	0.00737259	0.18601	0.00327368
CDIF630erm_00702	[gene=CD630DERM_05890]		-0.0194446	0.694932	-0.0681894	0.387108
CDIF630erm_00703	[gene=CD630DERM_05900]		-0.137352	0.00914943	0.0425887	0.507384
CDIF630erm_00704	[gene=CD630DERM_05910]		-1.05098	7.46984e-07	-0.655258	3.73803e-05
CDIF630erm_00705	[gene=CD630DERM_05920]		-0.90099	5.56764e-06	-0.702572	8.89273e-05
CDIF630erm_00706	[gene=CD630DERM_05921]		-0.0505705	0.25105	0.115363	0.0781444
CDIF630erm_00707	[gene=CD630DERM_05930]		-0.00541486	0.891026	-0.340196	0.000378777
CDIF630erm_00708	[gene=CD630DERM_05940]		-0.226048	0.000519387	-0.0966289	0.129512
CDIF630erm_00709	[gene=CD630DERM_05950]		-0.11448	0.0139356	0.0147972	0.765895
CDIF630erm_00710	[gene=CD630DERM_05960]		0.076783	0.10167	-0.100629	0.0666989
CDIF630erm_00711	[gene=CD630DERM_05970]	cotF	0.216898	0.00188668	0.0242176	0.674059
CDIF630erm_00712	[gene=CD630DERM_05980]	cotCB	0.0245946	0.59423	-0.212677	0.00657235
CDIF630erm_00713	[gene=CD630DERM_06000]		0.0110058	0.80394	-0.21266	0.0183002
CDIF630erm_00714	[gene=CD630DERM_06010]	ogt1	0.102627	0.0490342	-0.223593	0.00363595
	[gene=CD630DERM_06011]		-0.0101423	0.851461	0.18888	0.0083133
	[gene=CD630DERM_06012]		0.0267423	0.556616	-0.277348	0.0308615
CDIF630erm_00715	[gene=CD630DERM_06020]		-0.189625	0.00269463	-0.813027	2.14955e-06
CDIF630erm_00716	[gene=CD630DERM_06040]		-0.141	0.00488739	-0.0536826	0.326344
CDIF630erm_00719	[gene=CD630DERM_06052]		0.321012	7.41648e-05	-0.213348	0.00127348
CDIF630erm_00718	[gene=CD630DERM_06060]		0.0240828	0.539319	-0.0544647	0.276857
	[gene=CD630DERM_06071]	tlpB	0.223164	0.0032235	0.492376	1.38234e-05
CDIF630erm_00720	[gene=CD630DERM_06080]		-0.087946	0.133722	0.132871	0.0465942
CDIF630erm_00721	[gene=CD630DERM_06090]		-0.264961	0.000370902	-0.0537978	0.24827
CDIF630erm_00722	[gene=CD630DERM_06100]		0.00796275	0.863742	-0.695401	2.17122e-05
CDIF630erm_00723	[gene=CD630DERM_06110]		-0.105058	0.102132	-1.04822	1.5593e-07
CDIF630erm_00724	[gene=CD630DERM_06120]		-0.0711	0.103818	-0.553207	3.20639e-05
CDIF630erm_00725	[gene=CD630DERM_06130]		0.0523487	0.234553	-0.343992	0.00131806
CDIF630erm_00726	[gene=CD630DERM_06140]		0.174709	0.00233788	1.1013	5.07273e-07
CDIF630erm_00727	[gene=CD630DERM_06150]		0.145739	0.00690333	0.818605	5.50697e-07
CDIF630erm_00728	[gene=CD630DERM_06160]		0.0714079	0.0784754	0.525935	5.0199e-05
CDIF630erm_00729	[gene=CD630DERM_06170]		0.0679595	0.132989	0.350737	0.000171804
CDIF630erm_00730	[gene=CD630DERM_06180]		0.0602823	0.304889	-0.235646	0.00135775
CDIF630erm_00731	[gene=CD630DERM_06190]	yvrJ	0.110499	0.019459	-0.0255735	0.647653
CDIF630erm_00732	[gene=CD630DERM_06200]		-0.0422316	0.484173	0.378011	5.62506e-05
	[gene=CD630DERM_06210]		-0.0910416	0.2088	-0.146617	0.0104867
CDIF630erm_00734	[gene=CD630DERM_06220]		-0.0892587	0.133722	0.253505	0.00256483
	[gene=CD630DERM_06230]		-0.0179318	0.821321	-0.141102	0.0910828
CDIF630erm_00735	[gene=CD630DERM_06240]		0.255328	0.000263766	-0.119037	0.0455101
CDIF630erm_00736	[gene=CD630DERM_06250]		-0.00603081	0.881041	0.0711435	0.227181
CDIF630erm_00737	[gene=CD630DERM_06260]		0.127544	0.0219652	0.14129	0.181101
CDIF630erm_00738	[gene=CD630DERM_06270]		-0.0501697	0.214726	-0.0296698	0.52464
CDIF630erm_00739	[gene=CD630DERM_06271]		-0.537811	0.00205319	-0.116617	0.0934144
CDIF630erm_00740	[gene=CD630DERM_06280]		-0.68774	0.0043996	-0.390706	0.00156183
CDIF630erm_00741	[gene=CD630DERM_06290]		-0.137081	0.00821303	-0.138725	0.0151977
CDIF630erm_00742	[gene=CD630DERM_06300]		0.0330681	0.388985	-0.27621	0.000514602
CDIF630erm_00743	[gene=CD630DERM_06310]		-0.218777	0.000727516	-0.0301456	0.593197
CDIF630erm_00744	[gene=CD630DERM_06320]		-0.265382	0.000433931	-0.284738	0.00109559
CDIF630erm_00745	[gene=CD630DERM_06330]		0.0186492	0.648025	-0.138518	0.0209974
CDIF630erm_00746	[gene=CD630DERM_06340]		-0.0534525	0.211312	0.121406	0.0610059
CDIF630erm_00747	[gene=CD630DERM_06350]		-0.0661086	0.114684	-0.0749708	0.177256
CDIF630erm_00748	[gene=CD630DERM_06360]		-0.0837897	0.176483	-0.213403	0.00568095
CDIF630erm_00749	[gene=CD630DERM_06370]		0.0470834	0.245105	0.194668	0.0141263
CDIF630erm_00750	[gene=CD630DERM_06380]		0.0644795	0.246855	0.600134	2.50282e-05
CDIF630erm_00751	[gene=CD630DERM_06390]		-0.260633	0.000225317	-0.629917	5.62077e-06
CDIF630erm_00752	[gene=CD630DERM_06400]		-0.13701	0.0274185	-0.204741	0.00753137
CDIF630erm_00753	[gene=CD630DERM_06410]		-0.0206447	0.651309	-0.0586254	0.324997
CDIF630erm_00754	[gene=CD630DERM_06420]		0.0646027	0.214159	0.0576181	0.383945
CDIF630erm_00755	[gene=CD630DERM_06421]		-0.0912036	0.185419	-0.393206	0.139698
CDIF630erm_00756	[gene=CD630DERM_06430]		0.00156891	0.970078	0.412062	5.88272e-05
CDIF630erm_00757	[gene=CD630DERM_06440]		-0.0362795	0.574304	0.46708	3.74555e-05
CDIF630erm_00758	[gene=CD630DERM_06450]		-0.0120729	0.825418	1.069	3.25805e-07
CDIF630erm_00759	[gene=CD630DERM_06460]		-0.0156704	0.716391	0.865629	8.77212e-07
CDIF630erm_00760	[gene=CD630DERM_06480]		-0.118976	0.0160731	-0.169078	0.00678506
CDIF630erm_00761	[gene=CD630DERM_06490]		-0.104916	0.0436108	-0.726939	7.04298e-07
CDIF630erm_00762	[gene=CD630DERM_06500]		-0.0092409	0.819202	-0.492428	9.98106e-06
CDIF630erm_00763	[gene=CD630DERM_06510]		0.10044	0.0337173	0.0127882	0.841448
	[gene=CD630DERM_06511]		0.166353	0.00948254	-0.376907	0.00513524
	[gene=CD630DERM_06512]		0.201528	0.00626925	0.0418311	0.590271
CDIF630erm_00764	[gene=CD630DERM_06520]		0.0304299	0.483719	0.319493	0.000179777
CDIF630erm_00765	[gene=CD630DERM_06530]		0.185226	0.00130598	0.331715	9.56341e-05
CDIF630erm_00766	[gene=CD630DERM_06540]		0.14587	0.0176465	-0.0143038	0.776737
CDIF630erm_00768	[gene=CD630DERM_06550]		-0.117884	0.0196433	0.175431	0.0418496
CDIF630erm_00769	[gene=CD630DERM_06560]		0.0621159	0.132514	-0.0269177	0.70686
CDIF630erm_00770	[gene=CD630DERM_06570]	cdu2	0.0982934	0.0723986	-0.264293	0.00049207
CDIF630erm_00771	[gene=CD630DERM_06580]	cdu1	-0.0804323	0.11829	-0.232548	0.00278474
CDIF630erm_00772	[gene=CD630DERM_06590]	tcdR	0.0640581	0.294017	-0.237917	0.000694007
CDIF630erm_00773	[gene=CD630DERM_06600]	toxB	0.170604	0.00299281	-0.10682	0.0461851
CDIF630erm_00774	[gene=CD630DERM_06610]	tcdE	-0.0463186	0.250572	-0.219177	0.00370387
CDIF630erm_00775	[gene=CD630DERM_06620]		-0.240097	0.00503656	-0.927865	2.99748e-06
CDIF630erm_00776	[gene=CD630DERM_06630]	toxA	0.277066	0.000249764	0.290779	0.00225021
CDIF630erm_00777	[gene=CD630DERM_06640]	tcdC	0.0658746	0.125355	1.1587	1.19423e-07
CDIF630erm_00778	[gene=CD630DERM_06641]		-0.146301	0.0100849	-0.806015	1.2465e-05
CDIF630erm_00779	[gene=CD630DERM_06642]		0.0842157	0.111046	0.601989	1.00966e-05
CDIF630erm_00780	[gene=CD630DERM_06650]	cdd2	0.12679	0.115045	-0.277515	0.000416383
CDIF630erm_00781	[gene=CD630DERM_06660]	cdd3	0.047165	0.270852	-0.211028	0.00648608
CDIF630erm_00782	[gene=CD630DERM_06670]	cdd4	0.0962622	0.043803	-0.43126	2.99001e-05
CDIF630erm_00783	[gene=CD630DERM_06680]		-0.0179724	0.656679	-0.944097	2.98122e-06
CDIF630erm_00784	[gene=CD630DERM_06690]		0.056143	0.337648	-0.533177	8.23574e-06
CDIF630erm_00785	[gene=CD630DERM_06700]		-0.137733	0.0295897	-0.313386	0.000269896
CDIF630erm_00786	[gene=CD630DERM_06710]		0.01731	0.653808	0.151165	0.0218407
CDIF630erm_00787	[gene=CD630DERM_06720]		-0.242835	0.000658752	0.634905	1.2701e-05
CDIF630erm_00788	[gene=CD630DERM_06730]		0.0753488	0.0903414	0.333794	9.38471e-05
	[gene=CD630DERM_06740]		-0.00341333	0.928866	0.240769	0.00117705
CDIF630erm_00789	[gene=CD630DERM_06750]		-0.126087	0.0233987	0.773951	2.27809e-06
CDIF630erm_00790	[gene=CD630DERM_06760]	rsiT	0.0934723	0.070854	-0.141095	0.0194043
CDIF630erm_00791	[gene=CD630DERM_06770]	csfT	0.0183336	0.716391	-0.370285	0.0002522
CDIF630erm_00792	[gene=CD630DERM_06790]		0.0453565	0.313875	-0.479973	0.000220347
CDIF630erm_00793	[gene=CD630DERM_06800]		-0.0198305	0.699036	-0.176457	0.00844475
CDIF630erm_00794	[gene=CD630DERM_06810]		0.160415	0.00554641	-0.387163	0.000234892
CDIF630erm_00795	[gene=CD630DERM_06820]		0.0652428	0.297088	0.168836	0.0170498
CDIF630erm_00796	[gene=CD630DERM_06830]		-0.067378	0.184646	-0.294949	0.000324451
CDIF630erm_00797	[gene=CD630DERM_06840]		0.0929968	0.0908505	-0.355841	0.00023072
CDIF630erm_00798	[gene=CD630DERM_06850]	infC	-0.0809453	0.161535	-0.374804	0.000247996
CDIF630erm_00799	[gene=CD630DERM_06860]	rpmI	-0.271014	0.000635865	-0.0509911	0.429729
CDIF630erm_00800	[gene=CD630DERM_06870]	rplT	-0.298087	0.000859206	-0.174402	0.0305805
CDIF630erm_00801	[gene=CD630DERM_06880]		-0.457635	0.000332517	-0.424331	2.55112e-05
CDIF630erm_00802	[gene=CD630DERM_06890]		-0.286665	0.000413797	-0.215381	0.00292295
CDIF630erm_00803	[gene=CD630DERM_06900]		-0.0939631	0.0437583	-0.494551	1.34476e-05
CDIF630erm_00804	[gene=CD630DERM_06910]		-0.0127326	0.745403	0.069318	0.270071
CDIF630erm_00805	[gene=CD630DERM_06920]		-0.03454	0.397988	0.0271574	0.621806
CDIF630erm_00806	[gene=CD630DERM_06930]		0.0675351	0.100173	-0.165071	0.0105537
CDIF630erm_00807	[gene=CD630DERM_06940]		0.103656	0.0323703	0.143096	0.0360518
CDIF630erm_00808	[gene=CD630DERM_06941]		0.0827771	0.126131	-0.0687406	0.290559
CDIF630erm_00809	[gene=CD630DERM_06950]		0.0703959	0.164701	0.00548754	0.928081
CDIF630erm_00810	[gene=CD630DERM_06960]	ktrB	0.173925	0.00246869	0.443106	0.00079738
CDIF630erm_00811	[gene=CD630DERM_06970]	ktrC	0.324021	6.02358e-05	0.348923	6.85003e-05
CDIF630erm_00812	[gene=CD630DERM_06980]		0.0552369	0.166157	0.21934	0.00627112
CDIF630erm_00814	[gene=CD630DERM_06990]	pheS	0.21781	0.000656779	0.668901	5.8058e-06
CDIF630erm_00815	[gene=CD630DERM_07000]	pheT	0.200829	0.000944825	0.598471	8.61843e-06
CDIF630erm_00816	[gene=CD630DERM_07010]		-0.0878748	0.0407926	0.375818	4.76299e-05
CDIF630erm_00817	[gene=CD630DERM_07020]		0.0186716	0.653103	0.230035	0.0038404
CDIF630erm_00818	[gene=CD630DERM_07030]		0.00880855	0.825703	0.133379	0.0198622
CDIF630erm_00819	[gene=CD630DERM_07040]		-0.0845201	0.0629859	0.202102	0.00495953
CDIF630erm_00820	[gene=CD630DERM_07050]	mutX	-0.0992754	0.0410554	0.441279	2.43899e-05
CDIF630erm_00821	[gene=CD630DERM_07060]		-0.0789614	0.0605859	0.251066	0.00102123
CDIF630erm_00822	[gene=CD630DERM_07070]		-0.242914	0.000452928	-0.464915	0.000176511
CDIF630erm_00823	[gene=CD630DERM_07080]	pepD	0.0883831	0.0537935	0.0752897	0.390918
CDIF630erm_00824	[gene=CD630DERM_07090]	mutS2	0.0429855	0.317205	0.951445	2.42646e-07
CDIF630erm_00825	[gene=CD630DERM_07100]	ybbK	0.0661951	0.16944	0.340011	0.000159157
CDIF630erm_00826	[gene=CD630DERM_07110]	argS	0.284208	0.000151168	1.04712	2.84612e-07
CDIF630erm_00827	[gene=CD630DERM_07120]		0.00569738	0.899048	1.13089	2.18238e-07
CDIF630erm_00828	[gene=CD630DERM_07121]		-0.106466	0.0413864	0.540719	0.000107522
CDIF630erm_00829	[gene=CD630DERM_07130]		-0.0401065	0.312155	-0.0878918	0.145099
CDIF630erm_00830	[gene=CD630DERM_07140]		0.0921053	0.0323708	0.745505	2.17196e-06
CDIF630erm_00831	[gene=CD630DERM_07150]	ptb2	-0.995789	1.20579e-06	-3.33214	6.12227e-10
CDIF630erm_00832	[gene=CD630DERM_07160]	cooS	-0.245792	0.000769998	-1.35893	8.79068e-08
CDIF630erm_00833	[gene=CD630DERM_07170]	cooC	-0.20156	0.0130545	-1.80703	8.08621e-09
CDIF630erm_00834	[gene=CD630DERM_07180]	fhs	-0.368002	0.000120139	-1.04716	1.06408e-07
CDIF630erm_00835	[gene=CD630DERM_07190]	fchA	-0.311671	0.00115845	-1.03006	2.80334e-07
CDIF630erm_00836	[gene=CD630DERM_07200]	folD	-0.279364	0.000705754	-1.03085	2.49219e-07
CDIF630erm_00837	[gene=CD630DERM_07210]	metV	-0.324665	0.000327688	-1.03452	5.24933e-07
CDIF630erm_00838	[gene=CD630DERM_07220]	metF	-0.27095	0.00417674	-1.04702	2.84612e-07
CDIF630erm_00839	[gene=CD630DERM_07230]	lpdA	-0.294033	0.000981354	-1.08395	3.18036e-07
CDIF630erm_00840	[gene=CD630DERM_07240]		-0.278637	0.000681647	-1.11442	1.173e-07
CDIF630erm_00841	[gene=CD630DERM_07250]	acsD	-0.0852089	0.0793449	-0.823451	2.17123e-06
CDIF630erm_00842	[gene=CD630DERM_07260]	acsC	-0.281994	0.000477404	-0.9731	1.90404e-07
CDIF630erm_00843	[gene=CD630DERM_07270]	acsE	-0.231804	0.00174181	-0.993171	1.28767e-07
CDIF630erm_00844	[gene=CD630DERM_07280]	cdhC	-0.147537	0.010503	-1.03615	3.18143e-07
CDIF630erm_00845	[gene=CD630DERM_07290]	gcvH	-0.114563	0.018733	-0.51496	7.58031e-06
CDIF630erm_00846	[gene=CD630DERM_07300]		-0.253624	0.000872026	-0.621241	1.49018e-05
CDIF630erm_00847	[gene=CD630DERM_07310]		-0.115219	0.0333803	-0.520485	1.18531e-05
CDIF630erm_00848	[gene=CD630DERM_07320]		-0.0621272	0.178655	-0.286599	0.00252266
CDIF630erm_00849	[gene=CD630DERM_07330]	lipM	-0.150696	0.00491905	-0.274883	0.0014426
CDIF630erm_00850	[gene=CD630DERM_07340]		-0.0381044	0.503433	-0.722571	2.11671e-06
CDIF630erm_00851	[gene=CD630DERM_07350]		-0.0879706	0.0467468	-0.574461	4.5192e-06
CDIF630erm_00852	[gene=CD630DERM_07360]		-0.123626	0.0117222	-0.555395	6.90546e-06
CDIF630erm_00853	[gene=CD630DERM_07370]	hisK	-0.0920604	0.0472501	0.224257	0.00230334
CDIF630erm_00854	[gene=CD630DERM_07380]		0.0624512	0.163209	-0.149029	0.0260339
CDIF630erm_00855	[gene=CD630DERM_07390]		-0.489801	2.46514e-05	0.466215	0.00235954
CDIF630erm_00856	[gene=CD630DERM_07400]		0.166088	0.00278381	0.363749	8.10461e-05
CDIF630erm_00857	[gene=CD630DERM_07410]	glpK1	-0.0573261	0.229871	-0.534666	2.63416e-05
CDIF630erm_00858	[gene=CD630DERM_07420]	eutH1	-0.0202671	0.626219	-0.433916	0.000112876
CDIF630erm_00859	[gene=CD630DERM_07430]		0.222552	0.0011981	0.266567	0.00138723
CDIF630erm_00861	[gene=CD630DERM_07440]		0.00970583	0.809891	-0.412863	7.95498e-05
CDIF630erm_00862	[gene=CD630DERM_07450]		0.0586647	0.141967	0.181868	0.00461418
CDIF630erm_00863	[gene=CD630DERM_07460]		-0.0375523	0.629289	0.20379	0.0067923
CDIF630erm_00864	[gene=CD630DERM_07470]		0.00510841	0.903743	0.191164	0.00876427
CDIF630erm_00865	[gene=CD630DERM_07480]		-0.07275	0.181404	-0.0444638	0.444333
CDIF630erm_00866	[gene=CD630DERM_07490]		0.0202623	0.609649	0.372148	7.17233e-05
CDIF630erm_00868	[gene=CD630DERM_07500]		-0.0667855	0.131871	0.831851	3.5196e-06
CDIF630erm_00869	[gene=CD630DERM_07510]		-0.000743309	0.990245	0.591404	1.90993e-05
CDIF630erm_00870	[gene=CD630DERM_07520]		-0.104547	0.0428694	0.189303	0.0033974
CDIF630erm_00871	[gene=CD630DERM_07530]	iscS1	-0.125512	0.043803	-0.00714131	0.889195
CDIF630erm_00872	[gene=CD630DERM_07540]	thiI	-0.0633225	0.17784	0.314533	0.000170729
CDIF630erm_00873	[gene=CD630DERM_07550]		0.07269	0.0905161	0.614531	2.79156e-06
CDIF630erm_00874	[gene=CD630DERM_07560]		0.166813	0.005748	0.587008	3.44094e-06
CDIF630erm_00875	[gene=CD630DERM_07570]		-0.24899	0.000990539	0.419811	0.000266164
CDIF630erm_00876	[gene=CD630DERM_07580]	pflA	0.335775	0.000216138	-0.419379	3.26174e-05
CDIF630erm_00877	[gene=CD630DERM_07590]	plfB	0.414691	5.74231e-05	-0.781938	4.67377e-07
CDIF630erm_00878	[gene=CD630DERM_07600]		0.0420768	0.310724	-0.0247427	0.58799
CDIF630erm_00879	[gene=CD630DERM_07610]	cshA1	0.16046	0.00774764	0.64994	3.52026e-06
CDIF630erm_00880	[gene=CD630DERM_07620]	srlR	-0.0259849	0.550443	-0.392725	7.97664e-05
CDIF630erm_00881	[gene=CD630DERM_07630]	srlM	-0.227984	0.000494896	-0.653353	3.47107e-06
CDIF630erm_00882	[gene=CD630DERM_07640]	srlA	-0.00943463	0.808766	-0.665075	2.74354e-06
CDIF630erm_00883	[gene=CD630DERM_07650]	srlEa	-0.204266	0.0671184	-0.713405	1.17339e-06
CDIF630erm_00884	[gene=CD630DERM_07660]	srlEb	-0.0221921	0.676018	-0.429237	0.000743554
CDIF630erm_00885	[gene=CD630DERM_07670]	srlB	-0.0923369	0.0690544	-0.399742	0.000208874
CDIF630erm_00886	[gene=CD630DERM_07680]	srlD	0.0555959	0.289137	-0.3828	0.000299009
CDIF630erm_00887	[gene=CD630DERM_07690]		-0.0512492	0.299102	-0.20099	0.00996617
CDIF630erm_00888	[gene=CD630DERM_07700]	spoIIAA	-0.363252	0.000146693	-0.0435645	0.410372
CDIF630erm_00889	[gene=CD630DERM_07710]	spoIIAB	-0.188663	0.00138064	-0.191251	0.00434912
CDIF630erm_00890	[gene=CD630DERM_07720]	sigF	-0.206019	0.00107141	-0.215055	0.00351941
CDIF630erm_00891	[gene=CD630DERM_07730]	spoVAC	-0.0144437	0.714497	-0.377679	0.000159547
CDIF630erm_00892	[gene=CD630DERM_07740]	spoVAD	0.19411	0.00169324	-0.271894	0.00152906
CDIF630erm_00893	[gene=CD630DERM_07750]	spoVAE	0.0439507	0.321504	-0.171838	0.0051865
CDIF630erm_00894	[gene=CD630DERM_07760]		-0.490101	0.00015725	-1.35771	5.11489e-08
CDIF630erm_00895	[gene=CD630DERM_07770]		0.0107899	0.823004	-0.129551	0.0418504
CDIF630erm_00896	[gene=CD630DERM_07780]		0.0874929	0.0701578	-0.0744993	0.176045
CDIF630erm_00897	[gene=CD630DERM_07790]		-0.0426996	0.460832	-0.177136	0.00957812
CDIF630erm_00898	[gene=CD630DERM_07800]		0.0377295	0.414047	-0.189834	0.00430275
CDIF630erm_00899	[gene=CD630DERM_07810]		0.108278	0.0862293	0.433603	0.000153398
CDIF630erm_00900	[gene=CD630DERM_07820]	yunB	-0.0160587	0.832582	-0.148716	0.0174666
CDIF630erm_00901	[gene=CD630DERM_07830]	spoIVB2	0.0814347	0.175387	-0.210483	0.00163619
CDIF630erm_00902	[gene=CD630DERM_07840]		-0.011412	0.773703	-0.318531	0.000199154
CDIF630erm_00904	[gene=CD630DERM_07850]		0.267793	0.000427796	1.00581	3.44233e-06
CDIF630erm_00905	[gene=CD630DERM_07860]		0.259414	0.000266301	0.641483	6.95922e-06
CDIF630erm_00906	[gene=CD630DERM_07870]		-0.184975	0.00159955	0.352309	0.000412302
CDIF630erm_00907	[gene=CD630DERM_07880]		-0.280001	0.000168908	-0.279989	0.00558599
CDIF630erm_00908	[gene=CD630DERM_07890]		-0.561097	1.83264e-05	-1.60145	2.49019e-08
CDIF630erm_00909	[gene=CD630DERM_07900]		-0.656767	4.67556e-06	-1.6656	1.42456e-08
CDIF630erm_00910	[gene=CD630DERM_07910]		-0.208175	0.000927552	-0.76695	6.86878e-07
CDIF630erm_00911	[gene=CD630DERM_07920]		-0.0401023	0.296013	-0.600366	9.87052e-06
CDIF630erm_00912	[gene=CD630DERM_07930]		0.0667748	0.14767	-0.455052	2.01039e-05
CDIF630erm_00913	[gene=CD630DERM_07940]	nadE	-0.0281825	0.517336	-0.0533908	0.300136
CDIF630erm_00914	[gene=CD630DERM_07950]		-0.0480466	0.252526	0.234943	0.00337533
CDIF630erm_00915	[gene=CD630DERM_07960]		-0.315187	0.00257471	-0.448502	0.000346024
CDIF630erm_00916	[gene=CD630DERM_07970]		-0.0379294	0.38064	-0.695454	2.11671e-06
CDIF630erm_00917	[gene=CD630DERM_07980]		0.0413303	0.350687	-0.49914	4.86551e-05
CDIF630erm_00918	[gene=CD630DERM_07990]		-0.0513821	0.318154	-0.38113	0.00221348
CDIF630erm_00919	[gene=CD630DERM_08000]	crt1	0.0370945	0.470363	-0.548797	3.68645e-05
CDIF630erm_00920	[gene=CD630DERM_08010]		0.155478	0.00689136	-0.157243	0.0306457
CDIF630erm_00921	[gene=CD630DERM_08020]		0.0207909	0.668104	-0.381029	8.74756e-05
CDIF630erm_00922	[gene=CD630DERM_08030]	acrC	0.0715368	0.130248	-0.355011	0.000156508
CDIF630erm_00923	[gene=CD630DERM_08040]	etfB2	0.0953175	0.0519177	-0.194086	0.00467179
CDIF630erm_00924	[gene=CD630DERM_08050]	etfA2	-0.0522986	0.313264	-0.0947435	0.0627268
CDIF630erm_00925	[gene=CD630DERM_08060]		-0.0494373	0.26128	-0.239592	0.00295302
CDIF630erm_00926	[gene=CD630DERM_08070]		0.354644	8.78255e-05	0.237973	0.000815382
	[gene=CD630DERM_08080]		0.0881096	0.0558518	0.0187115	0.712476
CDIF630erm_00927	[gene=CD630DERM_08090]		-0.00981297	0.831045	-0.115991	0.0331859
CDIF630erm_00928	[gene=CD630DERM_08100]	floX	0.108123	0.0570089	0.203155	0.0335091
CDIF630erm_00929	[gene=CD630DERM_08110]		0.128133	0.0231233	0.596649	4.47053e-06
CDIF630erm_00930	[gene=CD630DERM_08120]		-0.178687	0.0342858	-0.129981	0.0218553
CDIF630erm_00931	[gene=CD630DERM_08130]		-0.253163	0.01417	-0.146415	0.0389853
CDIF630erm_00932	[gene=CD630DERM_08140]		-0.0695165	0.122279	0.145433	0.0192137
CDIF630erm_00933	[gene=CD630DERM_08150]		0.156614	0.00387075	-0.110026	0.0648796
CDIF630erm_00934	[gene=CD630DERM_08160]	bglF1	0.324805	0.000200499	-0.269447	0.000776138
CDIF630erm_00935	[gene=CD630DERM_08170]	tlpB1	0.166511	0.0224383	0.314003	0.000397699
	[gene=CD630DERM_08171]	tlpB	0.198419	0.0048201	0.503673	1.21305e-05
CDIF630erm_00936	[gene=CD630DERM_08180]	bglC	0.207158	0.00623033	-0.578919	3.13059e-06
CDIF630erm_00937	[gene=CD630DERM_08190]		0.214069	0.0171262	0.0832784	0.135347
CDIF630erm_00938	[gene=CD630DERM_08200]		0.146345	0.0229442	-0.0328468	0.496812
CDIF630erm_00939	[gene=CD630DERM_08210]		0.2053	0.00135499	0.826287	3.18036e-07
CDIF630erm_00940	[gene=CD630DERM_08220]		0.0694884	0.115679	0.0652608	0.432979
CDIF630erm_00942	[gene=CD630DERM_08230]		0.233463	0.00614363	-0.0560711	0.307808
CDIF630erm_00943	[gene=CD630DERM_08240]		0.173943	0.00198627	0.594368	8.91819e-06
CDIF630erm_00944	[gene=CD630DERM_08250]	rbr1	-0.0862256	0.0743526	0.171742	0.00502291
CDIF630erm_00945	[gene=CD630DERM_08260]	perR	-0.0482851	0.243186	0.255013	0.000482101
CDIF630erm_00946	[gene=CD630DERM_08270]	dsr	-0.0598705	0.401729	-0.0908283	0.0813972
CDIF630erm_00947	[gene=CD630DERM_08280]		-0.236097	0.00239509	0.41065	2.98533e-05
CDIF630erm_00948	[gene=CD630DERM_08290]		-0.178623	0.00303285	0.0831178	0.0891873
CDIF630erm_00949	[gene=CD630DERM_08300]		0.0557272	0.276176	0.121291	0.118616
CDIF630erm_00950	[gene=CD630DERM_08310]	cshA2	-0.0360667	0.518251	-0.0469689	0.435162
CDIF630erm_00951	[gene=CD630DERM_08320]	aksA	-0.171883	0.0047781	-0.336186	0.000774511
CDIF630erm_00952	[gene=CD630DERM_08330]	acnB	-0.0822895	0.203393	-0.448028	2.34746e-05
CDIF630erm_00953	[gene=CD630DERM_08340]	icd	-0.244349	0.00103266	-0.690871	2.33344e-06
CDIF630erm_00954	[gene=CD630DERM_08350]		-0.241627	0.00172795	0.284163	0.000513303
CDIF630erm_00955	[gene=CD630DERM_08360]		-0.151901	0.0158242	0.601635	0.00203531
CDIF630erm_00956	[gene=CD630DERM_08370]		0.0783459	0.0710077	0.326403	0.000106765
CDIF630erm_00957	[gene=CD630DERM_08380]		-0.0534999	0.222188	0.107334	0.0629671
CDIF630erm_00958	[gene=CD630DERM_08390]		-0.0700436	0.244779	0.174182	0.00709138
CDIF630erm_00959	[gene=CD630DERM_08400]		-0.398833	2.6029e-05	-0.293074	0.0009782
CDIF630erm_00960	[gene=CD630DERM_08410]	purH*	-0.286367	0.000350487	-0.101958	0.056763
CDIF630erm_00961	[gene=CD630DERM_08420]		-0.237945	0.00112407	0.0650192	0.236581
CDIF630erm_00962	[gene=CD630DERM_08430]		0.0109099	0.800765	0.389976	4.23786e-05
CDIF630erm_00963	[gene=CD630DERM_08440]	cwp25	-0.512224	5.99555e-06	0.362698	0.000229754
CDIF630erm_00964	[gene=CD630DERM_08450]		-0.0324074	0.38998	-0.314626	0.00193333
CDIF630erm_00965	[gene=CD630DERM_08460]		-0.0215168	0.646853	0.0372185	0.568852
CDIF630erm_00966	[gene=CD630DERM_08470]		-0.183241	0.00275274	-0.174266	0.0342746
CDIF630erm_00967	[gene=CD630DERM_08480]		-0.00769418	0.847132	0.451515	5.95601e-05
CDIF630erm_00968	[gene=CD630DERM_08490]		0.0706467	0.0884376	0.459399	4.10744e-05
CDIF630erm_00969	[gene=CD630DERM_08500]		-0.0121541	0.806652	0.510579	1.28652e-05
CDIF630erm_00970	[gene=CD630DERM_08510]		-0.0251079	0.554105	0.230892	0.00778349
CDIF630erm_00971	[gene=CD630DERM_08520]		-0.111781	0.0229169	0.431311	3.04226e-05
CDIF630erm_00972	[gene=CD630DERM_08530]	oppB	-0.0598029	0.219913	0.0504691	0.332977
CDIF630erm_00973	[gene=CD630DERM_08540]	oppC	-0.309363	8.57368e-05	0.00102113	0.984429
CDIF630erm_00974	[gene=CD630DERM_08550]	oppA	-0.36436	6.25328e-05	0.0707957	0.229025
CDIF630erm_00975	[gene=CD630DERM_08560]	oppD	-0.327085	6.55484e-05	-0.257015	0.00127156
CDIF630erm_00980	[gene=CD630DERM_08600]		-0.01279	0.768078	-0.636362	9.29355e-05
CDIF630erm_00981	[gene=CD630DERM_08610]		0.0206748	0.637373	-0.421848	7.3922e-05
CDIF630erm_00982	[gene=CD630DERM_08620]		0.0880752	0.0517674	-0.217335	0.0144937
CDIF630erm_00983	[gene=CD630DERM_08630]		-0.0351677	0.415282	-0.229843	0.00363695
CDIF630erm_00984	[gene=CD630DERM_08640]	malH1	0.0461621	0.24309	-0.311413	0.000724297
CDIF630erm_00985	[gene=CD630DERM_08650]		-0.55348	3.68667e-06	-1.87127	6.41047e-09
CDIF630erm_00986	[gene=CD630DERM_08660]		-0.58932	4.19391e-06	-1.74627	8.81555e-09
CDIF630erm_00987	[gene=CD630DERM_08670]		-2.28156	1.36088e-07	-1.4699	8.80706e-07
CDIF630erm_00988	[gene=CD630DERM_08680]		-0.0309729	0.442322	-0.406535	3.32112e-05
CDIF630erm_00989	[gene=CD630DERM_08690]	modA	-0.286423	0.000233825	-0.093072	0.126447
CDIF630erm_00990	[gene=CD630DERM_08700]	modB	-0.0603001	0.137453	0.250575	0.00107347
CDIF630erm_00991	[gene=CD630DERM_08710]	modC	-0.00926047	0.815469	0.155147	0.0145115
CDIF630erm_00992	[gene=CD630DERM_08720]	maa1	-0.127738	0.0125003	-0.187114	0.0028147
CDIF630erm_00993	[gene=CD630DERM_08730]		0.712726	3.10861e-05	3.54863	6.65812e-09
CDIF630erm_00994	[gene=CD630DERM_08740]		0.64279	1.19103e-05	3.26756	3.60174e-09
CDIF630erm_00995	[gene=CD630DERM_08750]		0.697266	2.83217e-05	3.17562	7.12899e-10
CDIF630erm_00996	[gene=CD630DERM_08760]		0.0560836	0.156508	0.695483	2.18779e-06
CDIF630erm_00997	[gene=CD630DERM_08770]		0.530428	4.51123e-05	1.96674	6.72248e-09
CDIF630erm_00998	[gene=CD630DERM_08780]		0.736069	2.66157e-05	3.07953	2.46163e-09
CDIF630erm_00999	[gene=CD630DERM_08790]	nnr	-0.229773	0.00269463	0.263307	0.000605572
CDIF630erm_01000	[gene=CD630DERM_08800]		-0.6802	1.842e-05	-0.674964	1.28415e-06
CDIF630erm_01001	[gene=CD630DERM_08810]		-0.905753	2.228e-06	-1.25304	1.06408e-07
CDIF630erm_01002	[gene=CD630DERM_08820]	glgC	-0.20608	0.00282225	-0.423841	6.31999e-05
CDIF630erm_01003	[gene=CD630DERM_08830]	glgD	-0.122659	0.0119476	-0.33392	0.000187144
CDIF630erm_01004	[gene=CD630DERM_08840]	glgA	-0.247714	0.000680116	-0.426154	0.000245134
CDIF630erm_01005	[gene=CD630DERM_08850]	glgP	-0.0832547	0.0557467	-0.204292	0.00156987
CDIF630erm_01006	[gene=CD630DERM_08860]	amyB	-0.133323	0.033853	0.282513	0.000699009
CDIF630erm_01007	[gene=CD630DERM_08870]		-0.328645	0.000172046	-0.583509	3.97826e-06
CDIF630erm_01008	[gene=CD630DERM_08880]	speA1	1.13767	8.27994e-07	2.0543	1.33258e-08
CDIF630erm_01009	[gene=CD630DERM_08890]	speH	1.20988	6.76441e-07	2.11226	1.99666e-08
CDIF630erm_01010	[gene=CD630DERM_08900]	speE	1.26964	4.5846e-07	2.26601	2.59458e-06
CDIF630erm_01011	[gene=CD630DERM_08910]	speB	1.39947	3.58401e-07	2.28515	3.75276e-08
CDIF630erm_01012	[gene=CD630DERM_08920]	cspA	-0.214831	0.0522224	0.536402	3.61842e-05
CDIF630erm_01013	[gene=CD630DERM_08930]		-0.100127	0.0259515	-1.11041	1.06408e-07
CDIF630erm_01014	[gene=CD630DERM_08940]		0.043105	0.304905	-0.493074	0.000173078
CDIF630erm_01015	[gene=CD630DERM_08950]		0.0694989	0.119089	-0.265793	0.00174117
CDIF630erm_01016	[gene=CD630DERM_08960]		0.0216191	0.595654	-0.404757	6.51044e-05
CDIF630erm_01017	[gene=CD630DERM_08970]		-0.405872	7.76095e-05	0.197743	0.00655825
CDIF630erm_01018	[gene=CD630DERM_08980]		-0.110067	0.0222744	-0.331918	0.000133525
CDIF630erm_01019	[gene=CD630DERM_08990]	dinB	-0.10879	0.0330999	0.103375	0.0670086
CDIF630erm_01020	[gene=CD630DERM_09000]	opuCA	-1.16465	5.45966e-07	-1.64767	5.32507e-07
CDIF630erm_01021	[gene=CD630DERM_09010]	opuCC	-1.1375	5.90297e-07	-1.66362	5.19896e-07
CDIF630erm_01022	[gene=CD630DERM_09020]		0.0080226	0.853991	-0.624922	9.95596e-06
CDIF630erm_01024	[gene=CD630DERM_09040]		-0.0384072	0.308064	0.0367004	0.457907
CDIF630erm_01026	[gene=CD630DERM_09050]		0.187104	0.00372089	0.33073	0.000411397
CDIF630erm_01027	[gene=CD630DERM_09060]		-0.143164	0.0160951	-0.332061	8.88915e-05
CDIF630erm_01029	[gene=CD630DERM_09070]		-0.259803	0.000634091	-0.031822	0.53786
CDIF630erm_01030	[gene=CD630DERM_09071]		0.0353292	0.406316	-0.174551	0.0149608
CDIF630erm_01031	[gene=CD630DERM_09080]		0.0942575	0.0934997	-0.20089	0.0376944
CDIF630erm_01032	[gene=CD630DERM_09090]		0.167613	0.00303285	0.0140664	0.789501
CDIF630erm_01033	[gene=CD630DERM_09100]		0.0570113	0.221186	-0.0449254	0.35134
CDIF630erm_01034	[gene=CD630DERM_09110]		-0.0687228	0.108006	-0.485051	0.00232503
CDIF630erm_01035	[gene=CD630DERM_09120]		-0.0729947	0.468522	-0.26383	0.000857464
CDIF630erm_01036	[gene=CD630DERM_09130]		0.0699566	0.19129	-0.000453599	0.993743
CDIF630erm_01037	[gene=CD630DERM_09140]		-0.170364	0.00639578	-0.510487	1.39207e-05
CDIF630erm_01038	[gene=CD630DERM_09150]		-0.0598611	0.149107	-0.722922	1.2701e-05
CDIF630erm_01039	[gene=CD630DERM_09160]		-0.102562	0.0377099	-0.467278	8.15228e-05
CDIF630erm_01040	[gene=CD630DERM_09170]		0.166432	0.00300532	-0.0310776	0.562926
CDIF630erm_01041	[gene=CD630DERM_09180]		0.0373992	0.381331	-0.439661	0.000143869
CDIF630erm_01042	[gene=CD630DERM_09190]		0.107504	0.0736899	-0.195795	0.00824392
CDIF630erm_01043	[gene=CD630DERM_09200]		-0.135907	0.01409	-0.29291	0.000655983
CDIF630erm_01044	[gene=CD630DERM_09210]		-0.194969	0.00219375	-0.400309	7.35755e-05
CDIF630erm_01045	[gene=CD630DERM_09220]		-0.00369429	0.92618	-0.123892	0.0701289
CDIF630erm_01046	[gene=CD630DERM_09230]		-0.342448	0.000561383	-0.883753	3.9861e-05
CDIF630erm_01047	[gene=CD630DERM_09231]		-0.588107	2.1629e-05	-0.877647	6.33444e-06
CDIF630erm_01048	[gene=CD630DERM_09240]		-0.183565	0.00299728	-0.433	0.00242927
CDIF630erm_01049	[gene=CD630DERM_09241]		-0.402708	2.63584e-05	-0.976013	4.83765e-06
CDIF630erm_01050	[gene=CD630DERM_09250]		-0.125963	0.0126061	-0.305679	0.00057983
CDIF630erm_01051	[gene=CD630DERM_09260]		-0.110551	0.036801	-0.464987	0.000144747
CDIF630erm_01052	[gene=CD630DERM_09270]		-0.143315	0.0435609	-0.612593	5.47534e-06
CDIF630erm_01053	[gene=CD630DERM_09280]		-0.0572431	0.164825	-0.334274	0.000166584
CDIF630erm_01054	[gene=CD630DERM_09290]		-0.00636395	0.877391	-0.53961	5.58385e-05
CDIF630erm_01055	[gene=CD630DERM_09300]		0.0853862	0.0428157	-0.163276	0.00525065
CDIF630erm_01056	[gene=CD630DERM_09301]		-0.402197	0.000255429	-0.669014	1.39439e-06
CDIF630erm_01057	[gene=CD630DERM_09310]		0.00379666	0.936704	-0.352808	0.000460729
CDIF630erm_01058	[gene=CD630DERM_09320]		-0.212709	0.00074199	-0.77448	7.74656e-06
CDIF630erm_01059	[gene=CD630DERM_09330]		-0.154487	0.0125027	-0.377681	5.15159e-05
CDIF630erm_01060	[gene=CD630DERM_09340]		-0.0162887	0.694932	-0.0649554	0.241785
	[gene=CD630DERM_09341]		-0.20869	0.00197897	-0.153589	0.0306053
CDIF630erm_01061	[gene=CD630DERM_09350]		0.0733831	0.120104	-0.357465	0.000590753
CDIF630erm_01062	[gene=CD630DERM_09360]		0.106084	0.0256962	-0.0872162	0.19827
CDIF630erm_01063	[gene=CD630DERM_09370]		0.120348	0.0239147	-0.371244	7.04513e-05
CDIF630erm_01064	[gene=CD630DERM_09380]		-0.289652	0.00396642	-0.515326	7.94933e-06
CDIF630erm_01065	[gene=CD630DERM_09390]		-0.892518	2.39748e-06	-1.55687	1.14253e-07
CDIF630erm_01066	[gene=CD630DERM_09400]		-0.386688	3.06976e-05	-0.698476	2.28038e-06
CDIF630erm_01067	[gene=CD630DERM_09401]		-0.0276162	0.474439	0.0613072	0.386342
CDIF630erm_01068	[gene=CD630DERM_09410]		0.00966229	0.842763	-0.0906242	0.115156
CDIF630erm_01069	[gene=CD630DERM_09420]		-0.606204	4.99423e-06	-1.13719	9.84299e-07
CDIF630erm_01070	[gene=CD630DERM_09430]		-0.0045283	0.91385	-0.182032	0.00824392
CDIF630erm_01071	[gene=CD630DERM_09440]		-0.0857229	0.0642872	-0.28631	0.00145286
CDIF630erm_01072	[gene=CD630DERM_09450]		0.00772287	0.847381	-0.304991	0.000248409
CDIF630erm_01073	[gene=CD630DERM_09460]		-0.00130021	0.977119	-0.371695	5.56177e-05
CDIF630erm_01074	[gene=CD630DERM_09461]		-0.0796373	0.109105	-0.155909	0.0590884
CDIF630erm_01075	[gene=CD630DERM_09470]		-0.11205	0.0617823	-0.503154	8.19542e-06
CDIF630erm_01076	[gene=CD630DERM_09480]		0.0221181	0.65951	-0.331022	0.000764112
CDIF630erm_01077	[gene=CD630DERM_09490]		-0.0611431	0.231176	-0.66027	4.62586e-06
CDIF630erm_01078	[gene=CD630DERM_09500]		-0.0186444	0.684302	-0.314775	0.00228293
CDIF630erm_01079	[gene=CD630DERM_09510]		-0.00622413	0.887923	-0.321466	0.000303106
CDIF630erm_01080	[gene=CD630DERM_09520]		-0.19561	0.00141182	-0.794762	1.63739e-06
CDIF630erm_01081	[gene=CD630DERM_09530]		-0.357034	5.60632e-05	-0.969493	4.28632e-07
CDIF630erm_01082	[gene=CD630DERM_09531]		-0.115681	0.0485323	-0.318114	0.00080106
CDIF630erm_01083	[gene=CD630DERM_09540]		0.100298	0.0341114	-0.51387	2.2976e-05
CDIF630erm_01084	[gene=CD630DERM_09550]		-0.078578	0.0805762	-0.702524	1.17974e-06
CDIF630erm_01085	[gene=CD630DERM_09560]		0.144663	0.0179673	-0.219337	0.00649246
	[gene=CD630DERM_09561]		-0.266083	0.000557724	-0.661642	1.82343e-05
CDIF630erm_01087	[gene=CD630DERM_09562]		-0.451097	0.000338245	-1.16722	0.00246662
CDIF630erm_01088	[gene=CD630DERM_09570]		-0.376107	5.99798e-05	-0.312156	0.000193274
CDIF630erm_01090	[gene=CD630DERM_09580]		-0.363887	0.000102484	-0.192057	0.00381871
CDIF630erm_01091	[gene=CD630DERM_09590]		-0.047589	0.227673	-0.407033	7.95498e-05
CDIF630erm_01094	[gene=CD630DERM_09600]		-0.0482594	0.267336	-0.400859	3.34599e-05
CDIF630erm_01095	[gene=CD630DERM_09610]		-0.113696	0.132837	-0.606331	4.89965e-05
CDIF630erm_01096	[gene=CD630DERM_09620]		-0.100484	0.0557467	-0.433075	0.000135475
CDIF630erm_01097	[gene=CD630DERM_09630]		-0.0367067	0.389943	-0.367877	9.67304e-05
CDIF630erm_01098	[gene=CD630DERM_09640]		-0.188925	0.0211334	-0.810101	1.27864e-06
CDIF630erm_01099	[gene=CD630DERM_09650]		-0.0912795	0.0356478	-0.492009	1.41469e-05
CDIF630erm_01100	[gene=CD630DERM_09660]		-0.034004	0.476354	-0.670609	3.42886e-06
CDIF630erm_01101	[gene=CD630DERM_09670]		-0.0894526	0.101355	-0.324736	0.000774335
CDIF630erm_01102	[gene=CD630DERM_09680]		-0.104345	0.0560609	-0.449856	2.14274e-05
CDIF630erm_01103	[gene=CD630DERM_09690]		-0.349627	0.000347175	-0.503709	0.00158344
CDIF630erm_01104	[gene=CD630DERM_09700]		-0.0959819	0.0615094	-0.352744	0.00264117
CDIF630erm_01105	[gene=CD630DERM_09710]		0.0272233	0.577168	-0.454837	0.000707025
CDIF630erm_01106	[gene=CD630DERM_09720]		-0.26528	0.00180608	-0.912456	2.75842e-07
CDIF630erm_01107	[gene=CD630DERM_09730]		-4.19514e-05	0.999114	-0.177242	0.0384908
	[gene=CD630DERM_09740]		-0.100099	0.0413864	-0.440378	3.10506e-05
CDIF630erm_01108	[gene=CD630DERM_09750]		-0.0453846	0.296003	-0.410841	5.58385e-05
CDIF630erm_01109	[gene=CD630DERM_09760]		-0.00545178	0.909583	-0.288623	0.00128877
CDIF630erm_01110	[gene=CD630DERM_09770]		0.15021	0.00923836	-0.139602	0.0203834
	[gene=CD630DERM_09771]		-0.448772	0.000457156	-1.51922	0.00263438
CDIF630erm_01111	[gene=CD630DERM_09772]		-0.274512	0.0007548	-0.399044	0.000696816
CDIF630erm_01113	[gene=CD630DERM_09780]		-0.234234	0.0723986	-0.343909	0.00037271
CDIF630erm_01114	[gene=CD630DERM_09790]		0.00543534	0.903117	0.10376	0.0482485
CDIF630erm_01116	[gene=CD630DERM_09810]		0.0654899	0.256464	0.612609	8.81332e-06
CDIF630erm_01117	[gene=CD630DERM_09820]	ubiA	0.0749324	0.0980487	0.831483	1.34176e-05
CDIF630erm_01118	[gene=CD630DERM_09830]		-0.180611	0.0015837	0.0929912	0.09198
CDIF630erm_01119	[gene=CD630DERM_09840]		-0.0144979	0.72138	0.268474	0.00121944
CDIF630erm_01120	[gene=CD630DERM_09850]		0.0777412	0.0709916	0.223631	0.00388771
CDIF630erm_01121	[gene=CD630DERM_09860]	rpsA	0.0342899	0.3668	0.235558	0.000753083
CDIF630erm_01122	[gene=CD630DERM_09870]		0.201366	0.000951186	0.719509	2.11623e-06
CDIF630erm_01123	[gene=CD630DERM_09880]		-0.110741	0.0506006	0.833515	1.54401e-06
CDIF630erm_01125	[gene=CD630DERM_09890]	leuA	-0.0169064	0.751741	-0.011877	0.832309
CDIF630erm_01126	[gene=CD630DERM_09900]	leuC	-0.249821	0.00140761	-0.0478524	0.375497
CDIF630erm_01127	[gene=CD630DERM_09910]	leuD	0.0542374	0.240909	0.487927	0.000128218
CDIF630erm_01128	[gene=CD630DERM_09920]	leuB	0.034447	0.48493	0.211899	0.00257093
CDIF630erm_01129	[gene=CD630DERM_09930]		-0.0691933	0.131811	0.329358	0.00130783
CDIF630erm_01130	[gene=CD630DERM_09940]		-0.462179	6.50413e-05	0.698781	0.000710051
CDIF630erm_01131	[gene=CD630DERM_09950]	hpr	-0.152345	0.00914651	1.42164	2.34746e-05
CDIF630erm_01132	[gene=CD630DERM_09960]		-0.202986	0.000861863	1.10534	1.69335e-05
CDIF630erm_01133	[gene=CD630DERM_09970]		0.10895	0.0401418	0.154837	0.0102209
CDIF630erm_01134	[gene=CD630DERM_09980]		-0.1033	0.0467356	0.379136	3.81013e-05
CDIF630erm_01135	[gene=CD630DERM_09990]		-0.00591932	0.886784	0.188366	0.00302851
CDIF630erm_01136	[gene=CD630DERM_10000]		-0.0487825	0.416159	-0.285346	0.00388771
CDIF630erm_01137	[gene=CD630DERM_10010]		0.0187836	0.652613	0.26814	0.000729541
CDIF630erm_01138	[gene=CD630DERM_10020]		-0.148476	0.00491539	0.26325	0.0208141
CDIF630erm_01139	[gene=CD630DERM_10030]	fumA	0.197741	0.00274624	0.415125	0.000120216
CDIF630erm_01140	[gene=CD630DERM_10040]	fumB	-0.0522619	0.275925	0.550487	0.000226005
CDIF630erm_01141	[gene=CD630DERM_10050]	ytsJ	0.226696	0.00204562	1.09119	5.19896e-07
CDIF630erm_01142	[gene=CD630DERM_10060]		-0.0545736	0.195854	0.0636155	0.40253
CDIF630erm_01143	[gene=CD630DERM_10070]		-0.326987	0.000331135	0.178502	0.0099075
CDIF630erm_01144	[gene=CD630DERM_10080]		-0.12284	0.0522516	0.492692	0.00047415
CDIF630erm_01145	[gene=CD630DERM_10090]		-0.453278	1.92633e-05	0.0790712	0.209595
CDIF630erm_01146	[gene=CD630DERM_10100]	nagA1	-0.283882	0.000233825	-0.19491	0.00486874
CDIF630erm_01147	[gene=CD630DERM_10110]	nagB	-0.320086	0.000161888	0.470555	1.31227e-05
CDIF630erm_01148	[gene=CD630DERM_10120]		0.0391972	0.377854	-0.290822	0.000281694
CDIF630erm_01149	[gene=CD630DERM_10130]		-0.132612	0.00952238	-0.133633	0.166541
CDIF630erm_01150	[gene=CD630DERM_10140]		-0.167946	0.00239509	-0.272184	0.000771483
CDIF630erm_01151	[gene=CD630DERM_10150]		0.0376811	0.463506	0.163053	0.00875276
CDIF630erm_01152	[gene=CD630DERM_10160]		0.00384492	0.934466	0.0691877	0.197189
CDIF630erm_01153	[gene=CD630DERM_10170]		-0.10543	0.0519177	-0.386706	6.14803e-05
CDIF630erm_01154	[gene=CD630DERM_10180]		-0.0265707	0.637373	-0.176937	0.00677588
CDIF630erm_01155	[gene=CD630DERM_10190]		-0.0803831	0.0674489	-0.343162	0.00121466
CDIF630erm_01156	[gene=CD630DERM_10200]		-0.105449	0.0882824	0.0869441	0.14743
CDIF630erm_01157	[gene=CD630DERM_10210]		-0.191009	0.00258665	-0.248885	0.00142552
CDIF630erm_01158	[gene=CD630DERM_10220]		0.105391	0.0685778	0.364172	0.000235571
CDIF630erm_01159	[gene=CD630DERM_10230]		0.407115	2.83217e-05	1.37445	3.49e-07
CDIF630erm_01160	[gene=CD630DERM_10240]	potA	0.41757	0.00046041	1.32715	6.35594e-07
CDIF630erm_01161	[gene=CD630DERM_10250]	potB	0.461583	8.75659e-05	1.52206	9.33542e-08
CDIF630erm_01162	[gene=CD630DERM_10260]	potC	0.453342	0.000282764	1.38721	5.39818e-07
CDIF630erm_01163	[gene=CD630DERM_10270]	potD	0.504299	4.92626e-06	1.35161	1.63138e-06
CDIF630erm_01164	[gene=CD630DERM_10280]		0.0820561	0.0732333	-0.219425	0.00166296
CDIF630erm_01165	[gene=CD630DERM_10290]		0.0703352	0.187465	-0.348688	0.0002369
CDIF630erm_01166	[gene=CD630DERM_10300]	ydaM	0.0998906	0.0374155	-0.102491	0.123084
CDIF630erm_01167	[gene=CD630DERM_10310]		-0.0940258	0.0837734	-0.536151	4.65623e-06
CDIF630erm_01168	[gene=CD630DERM_10320]		0.153184	0.00708204	0.062228	0.229335
CDIF630erm_01169	[gene=CD630DERM_10330]	mnaA	0.128634	0.0172244	-0.15388	0.00692888
CDIF630erm_01170	[gene=CD630DERM_10340]		-0.0386347	0.471661	-0.386459	0.000207772
CDIF630erm_01175	[gene=CD630DERM_10350]	cwp16	0.239502	0.00100513	0.276909	0.000320124
CDIF630erm_01176	[gene=CD630DERM_10360]	cwp17	0.302049	0.000200046	-0.037894	0.409802
CDIF630erm_01177	[gene=CD630DERM_10370]		-0.209728	0.00120515	-0.239143	0.00305525
CDIF630erm_01178	[gene=CD630DERM_10380]		-0.181238	0.00253421	-0.115697	0.296276
CDIF630erm_01179	[gene=CD630DERM_10390]		-0.19579	0.00445214	-0.00489262	0.917085
CDIF630erm_01180	[gene=CD630DERM_10400]	addB	0.0890597	0.0674866	0.204321	0.00406236
CDIF630erm_01181	[gene=CD630DERM_10410]	addA	0.0100029	0.82758	-0.217675	0.00232339
CDIF630erm_01182	[gene=CD630DERM_10420]	sbcD	0.0986346	0.0454845	0.172031	0.00391727
CDIF630erm_01183	[gene=CD630DERM_10430]	sbcC	-0.00785183	0.899048	0.370465	5.17766e-05
CDIF630erm_01184	[gene=CD630DERM_10440]		0.12092	0.0245823	0.345435	0.000461669
CDIF630erm_01185	[gene=CD630DERM_10450]		0.0693642	0.093658	0.00472708	0.946808
CDIF630erm_01186	[gene=CD630DERM_10460]	pepT1	0.200918	0.00138551	-0.162012	0.00547814
CDIF630erm_01187	[gene=CD630DERM_10470]	cwp18	0.187812	0.00246891	-0.118062	0.0371905
CDIF630erm_01188	[gene=CD630DERM_10480]		0.365446	3.98139e-05	0.190233	0.00474441
CDIF630erm_01189	[gene=CD630DERM_10490]	ppnK	0.123552	0.0329531	0.258734	0.00158157
CDIF630erm_01190	[gene=CD630DERM_10500]		0.0648869	0.296013	-0.891346	4.02301e-07
CDIF630erm_01191	[gene=CD630DERM_10510]		0.184317	0.0574108	-0.515111	7.83287e-06
CDIF630erm_01192	[gene=CD630DERM_10520]		0.181672	0.0271598	-0.637355	1.58929e-05
CDIF630erm_01193	[gene=CD630DERM_10530]		0.46536	8.41803e-05	0.402685	3.49163e-05
CDIF630erm_01194	[gene=CD630DERM_10540]	bcd	0.25837	0.00921683	0.566347	2.08414e-05
CDIF630erm_01195	[gene=CD630DERM_10550]	etfB3	0.156477	0.0737707	0.435292	1.87302e-05
CDIF630erm_01196	[gene=CD630DERM_10560]	etfA3	0.324769	0.00457757	0.493309	7.52609e-06
CDIF630erm_01197	[gene=CD630DERM_10570]	crt2	0.329759	0.00109618	0.465944	1.07836e-05
CDIF630erm_01198	[gene=CD630DERM_10580]	hbd	0.405382	0.000687159	0.174101	0.0047569
CDIF630erm_01199	[gene=CD630DERM_10590]	thlA1	0.52664	7.70482e-05	0.258471	0.00042091
CDIF630erm_01200	[gene=CD630DERM_10600]		-0.0717847	0.0923399	0.0308893	0.50527
CDIF630erm_01201	[gene=CD630DERM_10610]		0.0132298	0.791617	0.467946	0.000176511
CDIF630erm_01202	[gene=CD630DERM_10620]	acpP1	0.0027898	0.96385	-0.445201	4.51445e-05
CDIF630erm_01203	[gene=CD630DERM_10630]		0.0368151	0.621778	-0.286653	0.00341423
CDIF630erm_01204	[gene=CD630DERM_10631]		-0.0418879	0.501633	-0.124061	0.0379013
CDIF630erm_01205	[gene=CD630DERM_10632]		-0.101566	0.04286	-1.11126	2.36935e-07
CDIF630erm_01206	[gene=CD630DERM_10633]		-0.235039	0.011524	-0.905498	1.36836e-05
CDIF630erm_01207	[gene=CD630DERM_10640]	ccpA	-0.198391	0.00435392	-0.362169	0.000113921
CDIF630erm_01208	[gene=CD630DERM_10650]		0.0796485	0.0891687	-0.368892	5.52519e-05
CDIF630erm_01209	[gene=CD630DERM_10660]		-0.101593	0.0522224	-0.438219	0.00014725
CDIF630erm_01211	[gene=CD630DERM_10670]	cdeC	-0.0150265	0.72357	-0.59968	3.92742e-06
CDIF630erm_01212	[gene=CD630DERM_10680]		0.0704066	0.126142	-0.130126	0.0459355
CDIF630erm_01213	[gene=CD630DERM_10690]		0.104585	0.0847883	0.015061	0.817751
CDIF630erm_01214	[gene=CD630DERM_10700]		-0.130319	0.591234	0.446158	0.000255975
CDIF630erm_01215	[gene=CD630DERM_10710]		-0.0463095	0.37784	1.03073	2.36199e-06
CDIF630erm_01216	[gene=CD630DERM_10720]	apeA	0.280166	0.00104767	0.800796	3.63952e-07
CDIF630erm_01217	[gene=CD630DERM_10730]		-0.215873	0.00886956	0.0881439	0.286308
CDIF630erm_01218	[gene=CD630DERM_10740]		-0.234835	0.0102595	-0.120869	0.0657901
CDIF630erm_01219	[gene=CD630DERM_10750]		-0.0961783	0.0617823	0.0226448	0.749474
CDIF630erm_01220	[gene=CD630DERM_10760]		-0.0996236	0.0538177	0.115195	0.0464502
CDIF630erm_01221	[gene=CD630DERM_10770]		-0.0654452	0.176498	-0.330197	0.000422344
CDIF630erm_01222	[gene=CD630DERM_10780]		0.031701	0.479097	0.153291	0.0269338
CDIF630erm_01223	[gene=CD630DERM_10790]		0.0333751	0.457211	0.000621898	0.991568
CDIF630erm_01224	[gene=CD630DERM_10800]		-0.182486	0.00513268	-0.00561453	0.944554
CDIF630erm_01225	[gene=CD630DERM_10810]	moeA	-0.0992329	0.0263128	0.0987754	0.164147
CDIF630erm_01226	[gene=CD630DERM_10820]	mobB	-0.123715	0.0259154	0.202062	0.00386998
CDIF630erm_01227	[gene=CD630DERM_10830]		-0.0132885	0.738727	-0.165944	0.0264559
CDIF630erm_01228	[gene=CD630DERM_10840]	ywjA	0.437353	2.0799e-05	0.717207	2.06212e-06
CDIF630erm_01229	[gene=CD630DERM_10850]		0.408863	0.00328091	4.38197	1.01743e-09
CDIF630erm_01230	[gene=CD630DERM_10860]		0.367618	0.00208676	4.84775	4.33821e-10
CDIF630erm_01231	[gene=CD630DERM_10870]	zupT	-0.0457166	0.473381	-0.219043	0.00207478
CDIF630erm_01232	[gene=CD630DERM_10880]		-0.264778	0.000942089	0.112585	0.254514
CDIF630erm_01233	[gene=CD630DERM_10890]	rgbR	-0.268154	0.0105192	-0.380286	0.0159114
CDIF630erm_01234	[gene=CD630DERM_10900]	int1	-0.0796261	0.0653748	-0.293568	0.000234087
CDIF630erm_01235	[gene=CD630DERM_10910]	int2	0.0342958	0.37784	-0.458259	0.00071648
CDIF630erm_01237	[gene=CD630DERM_10921]		-0.0155029	0.721032	-0.386302	5.76112e-05
	[gene=CD630DERM_10940]		-0.039048	0.362235	-0.585802	4.18839e-06
CDIF630erm_01238	[gene=CD630DERM_10950]		-0.0321395	0.450597	0.3937	0.00286656
CDIF630erm_01239	[gene=CD630DERM_10960]		-0.0755699	0.096101	0.56203	3.85022e-05
CDIF630erm_01240	[gene=CD630DERM_10970]		-0.0262179	0.51039	0.5186	1.83639e-05
CDIF630erm_01241	[gene=CD630DERM_10980]		0.0563365	0.225732	-0.0948883	0.0842756
CDIF630erm_01242	[gene=CD630DERM_10990]		-0.0122785	0.749048	-0.560022	1.29365e-05
	[gene=CD630DERM_10991]		-0.268457	0.00043554	-0.333096	0.000206657
CDIF630erm_01243	[gene=CD630DERM_11000]		0.141685	0.00828439	-0.166953	0.00740048
CDIF630erm_01244	[gene=CD630DERM_11010]		0.178111	0.00257471	-0.503904	1.71564e-05
CDIF630erm_01245	[gene=CD630DERM_11020]		0.158217	0.00663093	-0.485079	2.59545e-05
CDIF630erm_01246	[gene=CD630DERM_11030]		-0.377235	3.56874e-05	0.399083	8.27973e-05
	[gene=CD630DERM_11031]		-0.26349	0.000288025	0.248928	0.000688063
CDIF630erm_01247	[gene=CD630DERM_11040]		-0.366762	3.88779e-05	0.315769	0.000172295
CDIF630erm_01248	[gene=CD630DERM_11041]		0.209431	0.000833687	-0.359444	7.33664e-05
CDIF630erm_01249	[gene=CD630DERM_11042]		-0.0664865	0.224222	-0.460536	2.3364e-05
CDIF630erm_01250	[gene=CD630DERM_11050]		-0.117135	0.0333473	-0.895385	1.80099e-06
CDIF630erm_01251	[gene=CD630DERM_11060]	topB	0.212837	0.00074328	-0.374687	6.47602e-05
	[gene=CD630DERM_11061]		0.121135	0.0287199	-0.637443	2.81659e-06
CDIF630erm_01252	[gene=CD630DERM_11070]		0.0597609	0.22953	-0.507909	1.29365e-05
CDIF630erm_01253	[gene=CD630DERM_11071]		-0.0222742	0.584027	-0.648362	1.50801e-05
CDIF630erm_01254	[gene=CD630DERM_11080]		0.122871	0.0295897	-0.712919	8.75504e-06
CDIF630erm_01255	[gene=CD630DERM_11090]		0.29985	0.000203516	-0.178978	0.00655885
CDIF630erm_01256	[gene=CD630DERM_11100]		0.114979	0.0229851	-0.330338	0.000147409
CDIF630erm_01257	[gene=CD630DERM_11110]		0.126038	0.0470278	-0.420753	0.000105375
CDIF630erm_01258	[gene=CD630DERM_11120]		0.2672	0.000584691	-0.151732	0.0144132
	[gene=CD630DERM_11130]		0.129505	0.0222744	-0.264797	0.000977133
	[gene=CD630DERM_11140]		0.0447786	0.279287	-0.380904	0.000153059
CDIF630erm_01259	[gene=CD630DERM_11150]		0.212853	0.000698465	-0.260548	0.000572244
CDIF630erm_01260	[gene=CD630DERM_11160]		0.156977	0.00328075	-0.208304	0.0182082
CDIF630erm_01261	[gene=CD630DERM_11170]		-0.0112579	0.846161	-0.533351	8.6775e-05
CDIF630erm_01262	[gene=CD630DERM_11180]		0.143789	0.0132237	-0.517467	4.4599e-05
CDIF630erm_01263	[gene=CD630DERM_11190]		-0.0393684	0.467621	-0.273633	0.000624515
CDIF630erm_01264	[gene=CD630DERM_11200]	pflD	-0.137298	0.0119036	-0.393176	0.000113927
CDIF630erm_01265	[gene=CD630DERM_11210]	pflC	-0.101101	0.0311892	-0.107546	0.043694
CDIF630erm_01266	[gene=CD630DERM_11220]		0.09266	0.0337173	-0.16044	0.0129037
CDIF630erm_01267	[gene=CD630DERM_11230]		-0.1051	0.0222419	-0.454927	2.23807e-05
CDIF630erm_01268	[gene=CD630DERM_11240]		-0.00964205	0.837876	0.220429	0.00673329
CDIF630erm_01269	[gene=CD630DERM_11241]		-0.0920136	0.0631324	-0.430754	5.47733e-05
CDIF630erm_01270	[gene=CD630DERM_11250]		-0.148469	0.00430453	-1.55134	1.13661e-07
CDIF630erm_01271	[gene=CD630DERM_11260]		-0.236387	0.00202728	-0.829733	2.80455e-06
CDIF630erm_01272	[gene=CD630DERM_11261]		-0.035243	0.606034	0.29309	0.00123447
CDIF630erm_01273	[gene=CD630DERM_11270]		-0.0532331	0.19667	0.140421	0.0799908
CDIF630erm_01275	[gene=CD630DERM_11280]	polA	-0.0902822	0.0603412	0.457387	3.05358e-05
CDIF630erm_01276	[gene=CD630DERM_11290]	coaE	-0.120201	0.0255065	0.578538	5.76112e-05
CDIF630erm_01277	[gene=CD630DERM_11300]		-0.101977	0.0407434	0.271533	0.00120993
CDIF630erm_01278	[gene=CD630DERM_11310]		-0.102525	0.115494	0.782764	3.84649e-06
CDIF630erm_01279	[gene=CD630DERM_11320]	copZ	-0.0152896	0.704239	0.626326	6.2404e-06
CDIF630erm_01280	[gene=CD630DERM_11330]		-0.0641853	0.183323	-0.131981	0.0201559
CDIF630erm_01281	[gene=CD630DERM_11340]	gloA	0.0843396	0.197794	0.075481	0.18249
CDIF630erm_01282	[gene=CD630DERM_11350]		0.00932066	0.891785	0.463016	2.59545e-05
CDIF630erm_01283	[gene=CD630DERM_11360]		-0.154044	0.00602885	0.13262	0.0475235
CDIF630erm_01284	[gene=CD630DERM_11370]	rnfC	-0.510724	8.58203e-06	1.27188	3.21713e-08
CDIF630erm_01285	[gene=CD630DERM_11380]	rnfD	-0.319496	0.000106342	1.35948	2.28419e-08
CDIF630erm_01286	[gene=CD630DERM_11390]	rnfG	-0.296178	0.00054016	1.60705	1.70139e-08
CDIF630erm_01287	[gene=CD630DERM_11400]	rnfE	-0.209236	0.00212	1.55545	6.53555e-08
CDIF630erm_01288	[gene=CD630DERM_11410]	rnfA	-0.199452	0.00270932	1.40983	3.9337e-08
CDIF630erm_01289	[gene=CD630DERM_11420]	rnfB	-0.300665	0.00465569	1.39046	4.80889e-06
CDIF630erm_01290	[gene=CD630DERM_11430]		-0.349309	0.000435721	0.575665	3.25616e-06
CDIF630erm_01291	[gene=CD630DERM_11440]	radC	-0.357395	8.04882e-05	0.561824	3.8441e-05
CDIF630erm_01292	[gene=CD630DERM_11450]	mreB2	-0.465402	7.53036e-06	0.596555	3.63256e-06
CDIF630erm_01293	[gene=CD630DERM_11460]	mreC	-0.0562132	0.322109	0.916753	2.84831e-07
CDIF630erm_01294	[gene=CD630DERM_11470]	mreD	-0.183263	0.0100393	0.903423	6.59819e-07
CDIF630erm_01295	[gene=CD630DERM_11480]		-0.16035	0.0147033	0.787914	2.06554e-05
CDIF630erm_01296	[gene=CD630DERM_11490]	minC	-0.344362	0.000106342	-0.073542	0.145312
CDIF630erm_01297	[gene=CD630DERM_11500]	minD	-0.323547	0.000461509	-0.139571	0.0316548
CDIF630erm_01298	[gene=CD630DERM_11510]	minE	-0.30558	0.000247739	-0.0233064	0.620426
CDIF630erm_01299	[gene=CD630DERM_11520]	mrdB	-0.20658	0.0024988	0.228859	0.00569198
CDIF630erm_01300	[gene=CD630DERM_11530]	mgsA	-0.227589	0.00205319	0.22245	0.00142947
CDIF630erm_01301	[gene=CD630DERM_11540]		-0.240092	0.00081695	-0.162994	0.0227367
CDIF630erm_01302	[gene=CD630DERM_11550]		-0.0967054	0.0485558	0.158972	0.0163318
CDIF630erm_01303	[gene=CD630DERM_11560]		-0.136527	0.0379388	0.310795	0.000680391
CDIF630erm_01304	[gene=CD630DERM_11570]	fprA	-0.264776	0.00384438	-1.41131	7.63839e-08
CDIF630erm_01305	[gene=CD630DERM_11580]		-0.0167918	0.718855	0.171552	0.0169355
CDIF630erm_01306	[gene=CD630DERM_11590]		0.0147276	0.757312	0.0559987	0.374894
CDIF630erm_01307	[gene=CD630DERM_11600]	rng	0.0987503	0.0364916	0.37795	3.9166e-05
CDIF630erm_01308	[gene=CD630DERM_11610]	rplU	-0.162588	0.00576241	0.0613997	0.272267
CDIF630erm_01309	[gene=CD630DERM_11620]		-0.355115	4.555e-05	-0.153868	0.0226507
CDIF630erm_01310	[gene=CD630DERM_11630]	rpmA	-0.100134	0.0459057	0.232302	0.00279673
CDIF630erm_01311	[gene=CD630DERM_11640]	obgE	-0.354729	0.000252951	0.424072	2.45965e-05
CDIF630erm_01312	[gene=CD630DERM_11650]		-0.283987	0.00103552	0.460809	4.07427e-05
CDIF630erm_01314	[gene=CD630DERM_11660]	hom1	-0.263285	0.000408418	-0.495807	9.83291e-05
CDIF630erm_01315	[gene=CD630DERM_11670]		-0.0600967	0.155832	-0.0398616	0.51786
CDIF630erm_01316	[gene=CD630DERM_11680]		0.169947	0.007043	-0.069296	0.153583
CDIF630erm_01317	[gene=CD630DERM_11690]		-0.20583	0.00197897	0.0490523	0.541903
CDIF630erm_01318	[gene=CD630DERM_11700]	larA	0.104586	0.124507	-0.425502	5.19354e-05
CDIF630erm_01319	[gene=CD630DERM_11710]	etfB4	-0.25199	0.00121003	-0.825145	2.75781e-06
CDIF630erm_01320	[gene=CD630DERM_11720]	etfA4	0.0987346	0.027453	0.135162	0.0213217
CDIF630erm_01321	[gene=CD630DERM_11730]		-0.0558041	0.154683	-0.239975	0.00325982
CDIF630erm_01322	[gene=CD630DERM_11740]		0.100281	0.0638468	0.331962	0.000303508
CDIF630erm_01323	[gene=CD630DERM_11750]	ackA	0.410574	3.16591e-05	0.599143	2.76708e-06
CDIF630erm_01324	[gene=CD630DERM_11760]		0.292821	0.000135357	1.08244	1.07396e-07
CDIF630erm_01325	[gene=CD630DERM_11761]	rpmF	0.320723	6.44214e-05	1.44908	3.30985e-08
CDIF630erm_01326	[gene=CD630DERM_11770]	fapR	0.837204	2.4722e-06	1.38563	7.08616e-08
CDIF630erm_01327	[gene=CD630DERM_11780]	plsX	0.757051	3.33681e-06	1.20285	6.30927e-08
CDIF630erm_01328	[gene=CD630DERM_11790]	fabH	0.886929	1.20579e-06	1.67698	5.84678e-08
CDIF630erm_01329	[gene=CD630DERM_11800]	fabK	0.821361	3.0079e-06	1.78901	8.81555e-09
CDIF630erm_01330	[gene=CD630DERM_11810]	fabD	0.999465	6.76441e-07	1.86137	6.72248e-09
CDIF630erm_01331	[gene=CD630DERM_11820]	fabG1	1.00095	2.327e-06	1.65672	1.99666e-08
CDIF630erm_01332	[gene=CD630DERM_11830]	acpP2	0.9459	7.46984e-07	1.90232	5.94531e-09
CDIF630erm_01333	[gene=CD630DERM_11840]	fabF	1.04643	6.17066e-07	2.14429	7.77568e-09
CDIF630erm_01334	[gene=CD630DERM_11850]		-0.117134	0.0157833	0.34453	0.0003146
CDIF630erm_01335	[gene=CD630DERM_11860]		-0.0786865	0.0598014	0.244772	0.00443241
CDIF630erm_01336	[gene=CD630DERM_11870]		0.0542876	0.190839	-0.578871	1.24899e-05
CDIF630erm_01337	[gene=CD630DERM_11880]		-0.0309222	0.464699	-0.309453	0.000165216
CDIF630erm_01338	[gene=CD630DERM_11890]		0.116704	0.0315718	-0.358559	0.000355845
CDIF630erm_01339	[gene=CD630DERM_11900]		0.255426	0.000727516	0.481353	1.57497e-05
CDIF630erm_01340	[gene=CD630DERM_11910]	fbp	0.173686	0.00206042	0.105983	0.104882
CDIF630erm_01341	[gene=CD630DERM_11920]	spoIIIAA	-0.0662925	0.102493	-0.477892	2.81635e-05
CDIF630erm_01342	[gene=CD630DERM_11930]	spoIIIAB	-0.116493	0.0186973	-0.567073	6.03041e-06
CDIF630erm_01343	[gene=CD630DERM_11940]	spoIIIAC	0.0478105	0.55642	-0.230056	0.00289887
CDIF630erm_01344	[gene=CD630DERM_11950]	spoIIIAD	0.18403	0.00989396	-0.158658	0.0145862
CDIF630erm_01345	[gene=CD630DERM_11960]	spoIIIAE	0.106779	0.0496503	-0.131438	0.0171201
CDIF630erm_01346	[gene=CD630DERM_11970]	spoIIIAF	-0.134356	0.0127443	-0.781062	2.44324e-06
CDIF630erm_01347	[gene=CD630DERM_11980]	spoIIIAG	-0.305876	0.000746068	-0.956065	2.80334e-07
CDIF630erm_01348	[gene=CD630DERM_11990]	spoIIIAH	-0.0200437	0.637404	-0.358953	0.00124085
CDIF630erm_01349	[gene=CD630DERM_12000]		-0.251644	0.00110306	0.193077	0.0133329
CDIF630erm_01350	[gene=CD630DERM_12010]	nusB	0.116181	0.0451203	0.920644	9.73523e-07
CDIF630erm_01351	[gene=CD630DERM_12020]	gcp1	0.0331384	0.410143	0.698523	1.69002e-06
CDIF630erm_01352	[gene=CD630DERM_12030]	xseA	0.041843	0.27036	0.255907	0.000436327
CDIF630erm_01353	[gene=CD630DERM_12040]	xseB	-0.0312024	0.554682	0.87155	5.39622e-07
CDIF630erm_01354	[gene=CD630DERM_12050]	ispA	0.0959288	0.0354503	0.0973233	0.056535
CDIF630erm_01355	[gene=CD630DERM_12060]		0.147405	0.00722684	0.12599	0.0481848
CDIF630erm_01356	[gene=CD630DERM_12070]	dxs	0.183061	0.00180884	0.277444	0.00147461
CDIF630erm_01357	[gene=CD630DERM_12080]	yqxC	0.156047	0.00461313	0.432671	3.70821e-05
CDIF630erm_01358	[gene=CD630DERM_12090]	recN	0.179171	0.0036078	0.724386	7.94798e-07
CDIF630erm_01359	[gene=CD630DERM_12100]		-0.12394	0.0141931	0.679451	2.17384e-05
CDIF630erm_01360	[gene=CD630DERM_12110]		-0.206261	0.00205319	-0.31646	0.000229754
CDIF630erm_01361	[gene=CD630DERM_12120]	bltD	-0.208049	0.00112822	-0.142594	0.0241619
CDIF630erm_01362	[gene=CD630DERM_12130]	spoIVB1	0.0124092	0.814453	-0.576512	1.36386e-05
CDIF630erm_01363	[gene=CD630DERM_12140]	spo0A	0.000547497	0.990236	0.436984	4.83341e-05
CDIF630erm_01364	[gene=CD630DERM_12150]		-0.0365396	0.42803	0.119804	0.0242953
CDIF630erm_01365	[gene=CD630DERM_12160]		0.0952431	0.0631181	0.859264	3.16046e-07
CDIF630erm_01366	[gene=CD630DERM_12170]		0.201006	0.00359738	1.06876	1.06408e-07
CDIF630erm_01367	[gene=CD630DERM_12180]		0.193962	0.00269372	0.929279	2.91445e-07
CDIF630erm_01368	[gene=CD630DERM_12190]		0.252456	0.000531434	0.733085	2.11684e-06
CDIF630erm_01369	[gene=CD630DERM_12200]	nudF	0.216682	0.00122628	0.908541	2.90197e-07
CDIF630erm_01370	[gene=CD630DERM_12210]		0.201979	0.000888379	0.785573	8.06567e-07
CDIF630erm_01371	[gene=CD630DERM_12220]		0.205119	0.00149259	0.800837	4.92298e-06
CDIF630erm_01372	[gene=CD630DERM_12230]	deoB	0.137347	0.0136287	0.818304	4.60601e-06
CDIF630erm_01373	[gene=CD630DERM_12240]	pupG	0.236108	0.000359201	0.573677	2.72359e-05
CDIF630erm_01374	[gene=CD630DERM_12250]	pdp	0.10456	0.0205038	0.200623	0.00512245
CDIF630erm_01375	[gene=CD630DERM_12260]		0.220943	0.000657931	0.0311035	0.491447
CDIF630erm_01376	[gene=CD630DERM_12270]		0.170074	0.0760161	0.517356	0.00104305
CDIF630erm_01377	[gene=CD630DERM_12280]	yrrO	0.296786	0.000247739	0.076772	0.404965
CDIF630erm_01378	[gene=CD630DERM_12290]		0.143711	0.00586674	-0.0160814	0.85733
CDIF630erm_01379	[gene=CD630DERM_12300]	sigK	-0.117591	0.0485323	-0.429654	0.00010994
CDIF630erm_01380	[gene=CD630DERM_12310]		-0.234019	0.000509905	-0.52874	4.89965e-05
CDIF630erm_01381	[gene=CD630DERM_12320]		-0.174966	0.00445214	-0.0984907	0.184257
CDIF630erm_01382	[gene=CD630DERM_12330]	cwp26_1	-0.314988	0.000424105	-0.231957	0.00084972
	[gene=CD630DERM_12331]		-0.204937	0.0112714	-1.4578	0.00749545
	[gene=CD630DERM_12332]		0.0111171	0.776386	-0.018654	0.679815
CDIF630erm_01383	[gene=CD630DERM_12333]		-0.0761691	0.0931822	-0.0720392	0.168784
	[gene=CD630DERM_12334]		-0.327504	0.000260302	-0.19423	0.0314976
CDIF630erm_01384	[gene=CD630DERM_12340]		-0.13566	0.0143723	-0.397701	0.000125005
CDIF630erm_01385	[gene=CD630DERM_12341]		-0.0258368	0.550531	0.141166	0.0199241
CDIF630erm_01386	[gene=CD630DERM_12350]		-0.534526	8.89008e-06	-0.065476	0.326449
CDIF630erm_01387	[gene=CD630DERM_12371]		-1.15666	2.2361e-07	-0.507681	1.01905e-05
CDIF630erm_01388	[gene=CD630DERM_12380]		-1.44034	1.36088e-07	-0.979641	2.22235e-06
CDIF630erm_01389	[gene=CD630DERM_12381]		-0.0184617	0.746985	-0.269417	0.0166169
CDIF630erm_01390	[gene=CD630DERM_12390]		-0.422561	4.0446e-05	-0.371144	6.17235e-05
CDIF630erm_01391	[gene=CD630DERM_12400]	vanZ	-0.694279	3.20762e-06	0.0122096	0.819158
CDIF630erm_01392	[gene=CD630DERM_12401]		-0.291772	0.000678444	0.206861	0.0030914
CDIF630erm_01394	[gene=CD630DERM_12420]		-0.0187458	0.635151	-0.140641	0.0183774
CDIF630erm_01395	[gene=CD630DERM_12430]		-0.035942	0.38533	-0.111753	0.0421829
CDIF630erm_01396	[gene=CD630DERM_12440]		-0.0484322	0.243629	-0.413672	0.000155833
CDIF630erm_01397	[gene=CD630DERM_12450]		-0.101792	0.0293685	-0.137685	0.0528761
CDIF630erm_01398	[gene=CD630DERM_12460]	efp	0.0563134	0.184059	0.693945	9.43123e-07
CDIF630erm_01399	[gene=CD630DERM_12470]		-0.551827	6.36874e-06	-0.385505	3.62598e-05
CDIF630erm_01400	[gene=CD630DERM_12480]	rnc	-0.130169	0.00987625	0.0792573	0.334671
CDIF630erm_01401	[gene=CD630DERM_12490]		-0.10832	0.023426	0.378124	0.000349101
CDIF630erm_01402	[gene=CD630DERM_12500]	smc	-0.269101	0.000375561	0.146542	0.069019
CDIF630erm_01403	[gene=CD630DERM_12510]	ftsY	-0.212305	0.00523965	0.478328	2.40045e-05
CDIF630erm_01404	[gene=CD630DERM_12511]		-0.0976255	0.0401418	0.489795	2.43604e-05
CDIF630erm_01405	[gene=CD630DERM_12520]	ffh	-0.0513487	0.218189	0.434386	2.98533e-05
CDIF630erm_01406	[gene=CD630DERM_12530]	rpsP	-0.0634752	0.187716	0.95172	3.97018e-07
CDIF630erm_01407	[gene=CD630DERM_12540]		-0.072369	0.0778522	0.940255	1.41136e-06
CDIF630erm_01408	[gene=CD630DERM_12550]	rimM	-0.0520985	0.199109	0.400081	0.000503563
CDIF630erm_01409	[gene=CD630DERM_12560]	trmD	0.0804569	0.0592965	0.155626	0.0137021
CDIF630erm_01410	[gene=CD630DERM_12570]	rplS	0.168345	0.0036294	1.45667	6.0351e-08
CDIF630erm_01411	[gene=CD630DERM_12580]		0.0209524	0.637404	0.738552	2.27285e-06
CDIF630erm_01412	[gene=CD630DERM_12590]	brnQ-1	0.0490605	0.226002	-0.23801	0.00244789
CDIF630erm_01413	[gene=CD630DERM_12600]	brnQ-2	0.0167651	0.864621	-0.395661	0.00103796
CDIF630erm_01414	[gene=CD630DERM_12610]	nrdZ	0.554841	2.4465e-05	-0.480168	2.44032e-05
CDIF630erm_01415	[gene=CD630DERM_12620]	rnhB	0.755203	5.7458e-05	0.133746	0.031569
CDIF630erm_01416	[gene=CD630DERM_12630]		0.46607	0.000414598	0.423564	0.000970413
CDIF630erm_01417	[gene=CD630DERM_12640]		-0.0823935	0.099071	-1.22225	1.02045e-07
CDIF630erm_01418	[gene=CD630DERM_12650]		-0.24561	0.00345001	-0.000984192	0.989171
CDIF630erm_01419	[gene=CD630DERM_12660]		-0.0129346	0.790059	-0.00692152	0.888443
CDIF630erm_01420	[gene=CD630DERM_12670]		0.125505	0.0213238	-0.0530101	0.35134
CDIF630erm_01421	[gene=CD630DERM_12680]		-0.0633985	0.192897	-0.227401	0.00105431
CDIF630erm_01422	[gene=CD630DERM_12690]		-0.0462643	0.263644	-0.0392952	0.526087
CDIF630erm_01423	[gene=CD630DERM_12700]		0.183181	0.00153843	0.322007	0.000288574
CDIF630erm_01424	[gene=CD630DERM_12710]		-0.0841545	0.0882483	-0.459582	0.000132448
CDIF630erm_01425	[gene=CD630DERM_12720]		0.0361626	0.45007	-0.163106	0.018158
CDIF630erm_01426	[gene=CD630DERM_12730]		-0.00181452	0.970891	0.342844	0.000170983
CDIF630erm_01427	[gene=CD630DERM_12740]	topA	0.0118953	0.773898	0.340245	0.00178064
CDIF630erm_01428	[gene=CD630DERM_12750]	codY	-0.204968	0.0016017	-0.080191	0.113334
CDIF630erm_01429	[gene=CD630DERM_12760]		-0.15706	0.00493889	0.159652	0.0162312
CDIF630erm_01430	[gene=CD630DERM_12770]		-0.128057	0.00976337	-0.366381	0.0001992
CDIF630erm_01431	[gene=CD630DERM_12780]	iscR	-0.122332	0.327822	-0.259191	0.00329058
CDIF630erm_01432	[gene=CD630DERM_12790]	iscS2	-0.379086	0.000190894	-2.01193	4.66089e-08
CDIF630erm_01433	[gene=CD630DERM_12800]		-0.11672	0.205787	-2.13393	3.86389e-08
CDIF630erm_01434	[gene=CD630DERM_12810]	mnmA	-0.14856	0.012553	0.432596	0.000212186
CDIF630erm_01436	[gene=CD630DERM_12820]	alaS	0.117885	0.0311892	0.836459	1.69774e-05
CDIF630erm_01437	[gene=CD630DERM_12830]		-0.167721	0.00485799	0.218937	0.001491
CDIF630erm_01438	[gene=CD630DERM_12840]		-0.070502	0.189364	0.24123	0.000604865
CDIF630erm_01439	[gene=CD630DERM_12850]		0.0627613	0.132514	0.261458	0.0017879
CDIF630erm_01440	[gene=CD630DERM_12860]		-0.17561	0.00325661	0.102073	0.116466
CDIF630erm_01441	[gene=CD630DERM_12870]	fur	-0.411462	0.000475963	-1.50708	7.2445e-07
CDIF630erm_01442	[gene=CD630DERM_12880]		0.0159116	0.739621	0.471232	1.16828e-05
CDIF630erm_01443	[gene=CD630DERM_12890]		-0.301799	0.00042679	0.512193	1.49012e-05
CDIF630erm_01444	[gene=CD630DERM_12900]		-0.224052	0.000680789	-0.513619	9.18823e-05
CDIF630erm_01445	[gene=CD630DERM_12910]	dacF2	0.0510523	0.258718	-0.402121	0.000665992
CDIF630erm_01446	[gene=CD630DERM_12920]		0.0576353	0.247885	0.250019	0.000648027
CDIF630erm_01447	[gene=CD630DERM_12930]		0.0338079	0.591261	-0.0671654	0.286511
CDIF630erm_01448	[gene=CD630DERM_12940]		0.252087	0.000457156	0.365356	0.00017369
CDIF630erm_01449	[gene=CD630DERM_12950]	scpA	0.149786	0.0157635	0.422547	5.57991e-05
CDIF630erm_01450	[gene=CD630DERM_12960]	scpB	0.211427	0.00183544	0.985273	5.91793e-07
CDIF630erm_01451	[gene=CD630DERM_12970]		0.0542883	0.251078	0.000925723	0.989713
CDIF630erm_01452	[gene=CD630DERM_12980]		-0.119545	0.106089	-0.673462	1.09301e-05
CDIF630erm_01453	[gene=CD630DERM_12990]		-0.300468	0.000760651	-0.004888	0.961296
CDIF630erm_01454	[gene=CD630DERM_13000]	pepA	-0.206245	0.001459	-0.216343	0.00186159
CDIF630erm_01455	[gene=CD630DERM_13010]		0.157126	0.00598747	0.0694384	0.148187
CDIF630erm_01456	[gene=CD630DERM_13011]		-0.249973	0.00257051	-0.732133	5.00429e-06
CDIF630erm_01457	[gene=CD630DERM_13020]		-0.0144999	0.71886	-0.130144	0.0399622
CDIF630erm_01458	[gene=CD630DERM_13030]	npdA	-0.0213527	0.579684	-0.189044	0.00366413
CDIF630erm_01459	[gene=CD630DERM_13040]	acd	0.212143	0.00505615	0.0208156	0.645845
CDIF630erm_01460	[gene=CD630DERM_13050]	polC	0.225348	0.00456026	-0.195009	0.00692906
CDIF630erm_01461	[gene=CD630DERM_13060]	rimP	-0.19417	0.00435392	0.610516	2.9329e-06
CDIF630erm_01462	[gene=CD630DERM_13070]	nusA	-0.180395	0.00563904	-0.0317218	0.513909
CDIF630erm_01463	[gene=CD630DERM_13071]		-0.190024	0.00199481	-0.08737	0.0919901
CDIF630erm_01464	[gene=CD630DERM_13080]		-0.187313	0.00278736	-0.0811246	0.100267
CDIF630erm_01465	[gene=CD630DERM_13090]	infB	-0.0320581	0.432689	0.154973	0.0105119
CDIF630erm_01466	[gene=CD630DERM_13100]	rbfA	-0.0234194	0.63508	0.239426	0.00144626
CDIF630erm_01467	[gene=CD630DERM_13110]		0.239048	0.00146058	0.527165	1.13366e-05
CDIF630erm_01468	[gene=CD630DERM_13120]	tlpB2	0.152349	0.0494366	0.304358	0.000184843
CDIF630erm_01470	[gene=CD630DERM_13140]	truB	0.205248	0.0453556	0.723303	7.66969e-06
CDIF630erm_01471	[gene=CD630DERM_13150]	ribF	0.0880023	0.106504	0.569963	7.45226e-06
	[gene=CD630DERM_13151]		0.116961	0.0183965	0.801814	1.20651e-06
CDIF630erm_01472	[gene=CD630DERM_13160]	rpsO	-0.00250408	0.951977	0.720018	3.52102e-06
CDIF630erm_01473	[gene=CD630DERM_13170]		0.116076	0.0211968	-0.46187	3.04746e-05
CDIF630erm_01474	[gene=CD630DERM_13180]	pnp	0.136053	0.00849589	0.246898	0.00759392
CDIF630erm_01475	[gene=CD630DERM_13190]		0.0180826	0.711274	-0.201894	0.00476564
CDIF630erm_01476	[gene=CD630DERM_13200]		-0.572897	1.39875e-05	0.35519	0.00135749
CDIF630erm_01477	[gene=CD630DERM_13210]		-0.496671	4.80499e-05	0.51115	9.27714e-06
CDIF630erm_01478	[gene=CD630DERM_13220]	dapG	-0.415899	4.81189e-05	0.739634	5.00429e-06
CDIF630erm_01479	[gene=CD630DERM_13230]	tepA	-0.290467	0.000394314	0.642785	4.67996e-06
CDIF630erm_01480	[gene=CD630DERM_13240]	ftsK	0.286748	0.000288025	0.958874	4.68253e-07
CDIF630erm_01481	[gene=CD630DERM_13250]	selU	0.291768	0.00139448	1.06057	1.40855e-07
CDIF630erm_01482	[gene=CD630DERM_13260]	rimO	0.306182	0.000254256	0.990604	2.43532e-07
CDIF630erm_01483	[gene=CD630DERM_13270]	pgsA	0.221199	0.00105147	0.724073	4.18839e-06
CDIF630erm_01484	[gene=CD630DERM_13280]	recA	-0.145314	0.00531675	-0.955478	1.5593e-07
CDIF630erm_01485	[gene=CD630DERM_13290]		-0.0207446	0.692089	0.285957	0.00068333
CDIF630erm_01486	[gene=CD630DERM_13300]		-0.22872	0.000678094	-0.489009	5.45296e-05
CDIF630erm_01487	[gene=CD630DERM_13310]	spsB3	-0.158698	0.00743982	0.486604	1.46291e-05
CDIF630erm_01488	[gene=CD630DERM_13320]	uppP1	-0.150918	0.0138102	0.476293	1.60849e-05
CDIF630erm_01489	[gene=CD630DERM_13330]		-0.292839	0.000211564	-0.537288	8.67399e-06
CDIF630erm_01490	[gene=CD630DERM_13340]	purB	-0.115017	0.0201289	0.0238612	0.64457
CDIF630erm_01491	[gene=CD630DERM_13350]		-0.122611	0.0157833	0.395205	0.000134055
CDIF630erm_01492	[gene=CD630DERM_13360]		-0.0498323	0.300826	0.446722	0.000138153
CDIF630erm_01493	[gene=CD630DERM_13370]		0.00347136	0.927685	0.117043	0.0294467
CDIF630erm_01494	[gene=CD630DERM_13380]	malH2	0.0243547	0.556616	-0.134703	0.0175835
CDIF630erm_01495	[gene=CD630DERM_13390]		-0.1859	0.00435392	-0.902806	3.59307e-07
CDIF630erm_01496	[gene=CD630DERM_13400]	galT	0.0845085	0.10083	0.309929	0.000265757
CDIF630erm_01497	[gene=CD630DERM_13410]	exoA	0.139639	0.0372953	-0.484236	0.000108671
CDIF630erm_01498	[gene=CD630DERM_13420]		-0.083834	0.0891687	-0.38135	0.000560132
CDIF630erm_01499	[gene=CD630DERM_13430]	glnA	-0.273924	0.000162214	0.424169	4.32962e-05
CDIF630erm_01500	[gene=CD630DERM_13440]	ugtP2	-0.272845	0.000634091	0.0159279	0.820657
CDIF630erm_01501	[gene=CD630DERM_13450]		-0.196737	0.00186216	0.126476	0.0264848
CDIF630erm_01502	[gene=CD630DERM_13460]		-0.103264	0.0333473	-0.508938	1.01107e-05
CDIF630erm_01503	[gene=CD630DERM_13470]		-0.0614403	0.136309	0.0214901	0.665437
CDIF630erm_01504	[gene=CD630DERM_13480]		-0.262646	0.000486056	-0.0461015	0.387994
CDIF630erm_01505	[gene=CD630DERM_13490]	cprA	-1.42595	2.10127e-06	-1.33729	4.33527e-08
CDIF630erm_01506	[gene=CD630DERM_13500]	cprB	-1.50475	3.74601e-07	-1.15586	4.95119e-07
CDIF630erm_01507	[gene=CD630DERM_13510]	cprC	-1.75726	1.69294e-06	-1.13997	6.31148e-08
CDIF630erm_01508	[gene=CD630DERM_13520]	cprK	-1.37058	6.28396e-07	-0.633958	1.18247e-05
CDIF630erm_01509	[gene=CD630DERM_13530]		0.204456	0.002658	0.385531	5.11978e-05
CDIF630erm_01510	[gene=CD630DERM_13540]		-0.0207626	0.646132	-0.448373	7.8587e-05
CDIF630erm_01511	[gene=CD630DERM_13550]	cspB	0.331766	0.00051897	2.01982	3.70663e-08
CDIF630erm_01512	[gene=CD630DERM_13560]		-0.264328	0.000853683	-0.24571	0.000534852
CDIF630erm_01513	[gene=CD630DERM_13570]		0.284728	0.000384009	0.774009	1.17339e-06
CDIF630erm_01514	[gene=CD630DERM_13580]		0.019602	0.703761	0.0762396	0.196259
CDIF630erm_01515	[gene=CD630DERM_13590]		0.15574	0.00576241	-0.0196648	0.667685
CDIF630erm_01516	[gene=CD630DERM_13600]		-0.222721	0.00135751	-0.29656	0.000557103
CDIF630erm_01517	[gene=CD630DERM_13601]		0.0140098	0.752758	-0.245262	0.031943
CDIF630erm_01518	[gene=CD630DERM_13610]		-0.109031	0.0186621	-0.349556	0.000245537
CDIF630erm_01519	[gene=CD630DERM_13620]		-0.0613929	0.197783	-0.144307	0.229905
CDIF630erm_01520	[gene=CD630DERM_13630]		-0.130573	0.0102761	-0.690395	2.82328e-06
CDIF630erm_01521	[gene=CD630DERM_13640]		-0.263698	0.000295098	-0.812592	1.30186e-06
CDIF630erm_01522	[gene=CD630DERM_13650]		-0.34522	0.000401444	-0.591171	5.53459e-06
CDIF630erm_01523	[gene=CD630DERM_13651]		-0.026653	0.560908	-0.115172	0.0653873
CDIF630erm_01524	[gene=CD630DERM_13660]		0.0171095	0.669167	-0.265298	0.00105959
CDIF630erm_01525	[gene=CD630DERM_13670]		-0.179177	0.00263226	-0.210328	0.0101505
CDIF630erm_01526	[gene=CD630DERM_13680]		-0.265486	0.000522984	-0.829633	1.7301e-06
CDIF630erm_01527	[gene=CD630DERM_13690]		-0.0526875	0.195516	-0.326131	0.00108192
CDIF630erm_01528	[gene=CD630DERM_13700]		-0.0139217	0.794089	-0.371984	0.000122437
CDIF630erm_01529	[gene=CD630DERM_13710]		-0.212445	0.00686501	-0.579174	3.34208e-06
CDIF630erm_01530	[gene=CD630DERM_13720]		-0.165545	0.00765092	-0.679583	1.35771e-06
CDIF630erm_01531	[gene=CD630DERM_13730]		-0.0731455	0.215656	-0.44154	0.000110976
CDIF630erm_01532	[gene=CD630DERM_13740]		-0.201043	0.0014246	-0.544852	8.61843e-06
CDIF630erm_01533	[gene=CD630DERM_13750]		-0.124006	0.011156	-0.310892	0.00214004
CDIF630erm_01534	[gene=CD630DERM_13760]		-0.230197	0.00670234	-0.715398	6.1556e-06
CDIF630erm_01535	[gene=CD630DERM_13770]		0.527181	7.7722e-06	1.60488	5.28594e-08
CDIF630erm_01536	[gene=CD630DERM_13780]		0.218712	0.000701394	1.00561	6.86878e-07
CDIF630erm_01537	[gene=CD630DERM_13781]		0.102427	0.0535033	0.133787	0.0708861
CDIF630erm_01538	[gene=CD630DERM_13782]		-0.143396	0.0205038	-0.149411	0.0394892
CDIF630erm_01539	[gene=CD630DERM_13790]		-0.153572	0.00386825	-0.350614	0.000118424
CDIF630erm_01540	[gene=CD630DERM_13800]		0.164792	0.00299728	0.400429	0.00040341
CDIF630erm_01541	[gene=CD630DERM_13810]		-0.0717437	0.133426	-0.111341	0.0790626
CDIF630erm_01542	[gene=CD630DERM_13820]	glpK2	-0.0373808	0.356497	-0.425836	2.20784e-05
CDIF630erm_01543	[gene=CD630DERM_13830]		0.227999	0.000532557	0.404796	0.00012974
CDIF630erm_01544	[gene=CD630DERM_13840]		0.437896	0.000109138	1.18168	1.09831e-07
CDIF630erm_01545	[gene=CD630DERM_13850]		0.321267	6.534e-05	1.15416	5.02233e-07
CDIF630erm_01546	[gene=CD630DERM_13860]	kipI	0.228198	0.000576027	1.16616	6.87961e-08
CDIF630erm_01547	[gene=CD630DERM_13870]	kipA	0.155851	0.00421736	0.837128	3.55941e-06
CDIF630erm_01548	[gene=CD630DERM_13880]		0.160132	0.00765852	-0.000183211	0.996458
CDIF630erm_01549	[gene=CD630DERM_13890]		0.0969248	0.0452027	-0.0890508	0.139091
CDIF630erm_01550	[gene=CD630DERM_13900]		0.104206	0.0268711	0.158744	0.0144937
CDIF630erm_01551	[gene=CD630DERM_13910]		0.0376166	0.464699	0.263294	0.0152392
CDIF630erm_01552	[gene=CD630DERM_13920]		-0.0512221	0.203821	0.429051	2.56177e-05
CDIF630erm_01553	[gene=CD630DERM_13930]		0.485565	9.37834e-06	1.04639	4.83596e-07
CDIF630erm_01554	[gene=CD630DERM_13940]		0.0391078	0.350219	0.189819	0.0236505
CDIF630erm_01555	[gene=CD630DERM_13950]		0.0858975	0.121933	0.710482	1.53576e-06
CDIF630erm_01556	[gene=CD630DERM_13960]		-0.0187903	0.67934	0.49094	1.01358e-05
CDIF630erm_01557	[gene=CD630DERM_13970]		0.0523459	0.296794	-0.574519	3.42886e-06
CDIF630erm_01558	[gene=CD630DERM_13980]		0.168617	0.00379851	-0.358172	8.73547e-05
CDIF630erm_01559	[gene=CD630DERM_13990]		-0.0829393	0.0782472	0.0129839	0.821616
CDIF630erm_01560	[gene=CD630DERM_14000]		0.0636056	0.170971	0.111247	0.0465815
CDIF630erm_01561	[gene=CD630DERM_14010]		-0.0298662	0.498407	0.0701936	0.296553
CDIF630erm_01562	[gene=CD630DERM_14020]	glpQ	0.018322	0.693767	-0.0921527	0.116556
CDIF630erm_01563	[gene=CD630DERM_14030]		-0.253239	0.000258981	-0.172024	0.00627838
CDIF630erm_01564	[gene=CD630DERM_14040]		0.617295	4.81189e-05	0.368595	0.0123655
CDIF630erm_01565	[gene=CD630DERM_14041]	pqqD	0.298645	0.00392779	0.0199099	0.847153
CDIF630erm_01566	[gene=CD630DERM_14050]		0.0780148	0.10083	0.374585	0.000651353
CDIF630erm_01567	[gene=CD630DERM_14060]		-0.125277	0.0110669	-0.0370399	0.509925
CDIF630erm_01568	[gene=CD630DERM_14070]		0.113592	0.0176278	0.273445	0.00123967
CDIF630erm_01569	[gene=CD630DERM_14080]	ddl	0.0488266	0.267921	0.308897	0.000445269
CDIF630erm_01570	[gene=CD630DERM_14090]		-0.100857	0.047608	0.540709	5.63484e-06
CDIF630erm_01571	[gene=CD630DERM_14100]		-0.0491468	0.235696	0.579624	3.73029e-06
CDIF630erm_01572	[gene=CD630DERM_14110]		0.100587	0.101184	0.79969	1.3291e-06
CDIF630erm_01573	[gene=CD630DERM_14120]		0.0881885	0.0478112	-0.0527409	0.304641
CDIF630erm_01574	[gene=CD630DERM_14130]		0.144111	0.00942922	0.309761	0.000641077
CDIF630erm_01575	[gene=CD630DERM_14140]		0.10291	0.0692771	0.49278	8.39225e-05
CDIF630erm_01576	[gene=CD630DERM_14150]		-0.0955154	0.109813	0.379381	0.00678895
CDIF630erm_01577	[gene=CD630DERM_14160]		0.136448	0.00646945	-0.0221258	0.630899
CDIF630erm_01578	[gene=CD630DERM_14170]		-0.550342	1.19907e-05	-1.42913	6.41705e-07
CDIF630erm_01579	[gene=CD630DERM_14180]		0.0256485	0.568668	-0.537707	0.00172431
CDIF630erm_01580	[gene=CD630DERM_14182]		-0.0325127	0.43227	0.0913054	0.409126
CDIF630erm_01581	[gene=CD630DERM_14190]		-0.175768	0.00265505	-0.655846	2.65302e-06
CDIF630erm_01582	[gene=CD630DERM_14200]	dccA	-0.220036	0.0014933	-0.0337677	0.454385
CDIF630erm_01583	[gene=CD630DERM_14210]		-0.168104	0.0264137	-0.294088	0.000441063
CDIF630erm_01584	[gene=CD630DERM_14220]		-0.0950079	0.0517674	0.298193	0.000263958
CDIF630erm_01585	[gene=CD630DERM_14230]		-0.259134	0.000658408	0.543074	0.000898319
CDIF630erm_01586	[gene=CD630DERM_14240]		-0.174601	0.0156536	-1.73644	6.10062e-08
CDIF630erm_01588	[gene=CD630DERM_14250]		0.0124021	0.777634	-0.0882426	0.114075
CDIF630erm_01591	[gene=CD630DERM_14280]		-0.31216	0.000398365	0.566435	8.81332e-06
CDIF630erm_01592	[gene=CD630DERM_14281]		-2.53329	3.55975e-07	-2.35796	1.64326e-08
CDIF630erm_01593	[gene=CD630DERM_14290]		-2.48884	1.0472e-07	-2.26987	2.61805e-07
CDIF630erm_01594	[gene=CD630DERM_14300]		0.177985	0.00346828	-0.191328	0.00414585
CDIF630erm_01595	[gene=CD630DERM_14310]		-0.211799	0.00162529	0.0795395	0.1555
CDIF630erm_01596	[gene=CD630DERM_14320]		-0.112983	0.0235263	0.475149	0.00910901
CDIF630erm_01597	[gene=CD630DERM_14330]	cotE	0.151805	0.00843571	-0.356176	0.000406466
CDIF630erm_01598	[gene=CD630DERM_14340]		-0.209844	0.000732147	-0.0808282	0.103692
CDIF630erm_01599	[gene=CD630DERM_14350]		0.0185196	0.82758	-0.0231952	0.611
CDIF630erm_01600	[gene=CD630DERM_14360]		0.0562899	0.424031	0.156322	0.00829339
CDIF630erm_01602	[gene=CD630DERM_14380]		-0.0231143	0.618955	0.323159	0.000264386
CDIF630erm_01603	[gene=CD630DERM_14390]		0.257085	0.000698465	0.835228	3.50415e-07
CDIF630erm_01604	[gene=CD630DERM_14400]		0.206459	0.00109894	0.18133	0.0224951
CDIF630erm_01605	[gene=CD630DERM_14410]		0.132909	0.0130468	0.628813	5.32355e-06
CDIF630erm_01606	[gene=CD630DERM_14420]		-0.323069	0.000125133	-0.409761	8.46215e-05
CDIF630erm_01607	[gene=CD630DERM_14430]		-0.127182	0.0118166	0.0430182	0.39692
CDIF630erm_01608	[gene=CD630DERM_14440]		-0.0662738	0.126806	0.238282	0.00105941
CDIF630erm_01609	[gene=CD630DERM_14450]	pabA	-0.0160135	0.724882	0.262792	0.000503563
CDIF630erm_01610	[gene=CD630DERM_14460]	pabB	0.0392795	0.337531	0.499965	8.52217e-06
CDIF630erm_01611	[gene=CD630DERM_14470]	pabC	-0.063219	0.270232	0.519773	7.09396e-05
CDIF630erm_01612	[gene=CD630DERM_14480]		-0.2601	0.000635214	0.0758906	0.192297
CDIF630erm_01613	[gene=CD630DERM_14490]	folE	-0.0934503	0.0359585	-0.25433	0.000528638
CDIF630erm_01614	[gene=CD630DERM_14500]	folP	0.0558462	0.156893	0.00100842	0.984074
CDIF630erm_01615	[gene=CD630DERM_14510]	folB	0.0855414	0.0548436	-0.053152	0.24803
CDIF630erm_01616	[gene=CD630DERM_14520]	folK	0.19652	0.00189251	-0.00982162	0.858835
CDIF630erm_01617	[gene=CD630DERM_14530]	aroF1	0.389645	3.61537e-05	0.17423	0.00679359
CDIF630erm_01618	[gene=CD630DERM_14540]	dnaG	0.0488166	0.308056	0.114449	0.0281983
CDIF630erm_01619	[gene=CD630DERM_14550]	sigA1	-0.0762912	0.170779	0.018575	0.685897
CDIF630erm_01620	[gene=CD630DERM_14560]		-0.165585	0.00307674	-0.302424	0.007804
CDIF630erm_01621	[gene=CD630DERM_14570]		-0.065513	0.116745	0.0892732	0.097103
CDIF630erm_01622	[gene=CD630DERM_14580]	wrbA	-0.063259	0.133996	0.174278	0.00406236
CDIF630erm_01623	[gene=CD630DERM_14590]		-0.122365	0.0155897	-0.193706	0.00694671
CDIF630erm_01624	[gene=CD630DERM_14600]		-0.194415	0.00312638	-0.672376	6.06345e-06
CDIF630erm_01625	[gene=CD630DERM_14610]		-0.178669	0.00325522	-0.414747	4.07427e-05
CDIF630erm_01626	[gene=CD630DERM_14620]		-0.520402	4.80499e-05	-0.479681	6.23619e-05
CDIF630erm_01627	[gene=CD630DERM_14630]		-0.464267	1.84212e-05	-1.5881	1.80228e-07
CDIF630erm_01628	[gene=CD630DERM_14640]		-0.22689	0.000608351	-0.200274	0.0226696
CDIF630erm_01629	[gene=CD630DERM_14650]		-0.228201	0.00247846	-0.295643	0.000266947
CDIF630erm_01630	[gene=CD630DERM_14660]		-0.0105871	0.822974	-0.204013	0.00838724
CDIF630erm_01631	[gene=CD630DERM_14670]		0.0305866	0.474414	0.109245	0.0419577
CDIF630erm_01632	[gene=CD630DERM_14680]		-0.193937	0.00142113	-0.404952	2.49423e-05
CDIF630erm_01633	[gene=CD630DERM_14690]	cwp20	0.219511	0.00066948	1.88093	6.72248e-09
CDIF630erm_01634	[gene=CD630DERM_14700]		-0.349873	0.00165224	-0.621216	2.70805e-05
CDIF630erm_01635	[gene=CD630DERM_14710]		0.0971967	0.0424777	0.49521	1.05861e-05
CDIF630erm_01636	[gene=CD630DERM_14720]		0.0233125	0.656752	-0.0984704	0.0971839
CDIF630erm_01637	[gene=CD630DERM_14730]		0.122296	0.00987625	-0.331054	0.00212502
CDIF630erm_01638	[gene=CD630DERM_14740]	rbr2	0.142411	0.022046	-0.99879	3.5653e-06
CDIF630erm_01639	[gene=CD630DERM_14750]		-0.315667	0.000528191	0.00871493	0.902394
CDIF630erm_01640	[gene=CD630DERM_14760]		-0.20366	0.00242951	0.536107	0.000443768
CDIF630erm_01641	[gene=CD630DERM_14770]	feoA1	-0.428668	0.00433006	-0.265844	0.00126369
CDIF630erm_01642	[gene=CD630DERM_14780]	feoA2	-0.238182	0.0323296	0.152667	0.0451141
CDIF630erm_01643	[gene=CD630DERM_14790]	feoB1	-0.278768	0.0289093	0.329791	0.0111636
CDIF630erm_01644	[gene=CD630DERM_14800]		-0.717603	3.84748e-05	0.377709	0.0144058
CDIF630erm_01645	[gene=CD630DERM_14810]		-0.215215	0.0014246	0.225948	0.00327082
CDIF630erm_01646	[gene=CD630DERM_14820]	ssuC1	0.0511496	0.253514	0.349018	0.000287339
CDIF630erm_01647	[gene=CD630DERM_14830]	ssuB1	-0.0288843	0.503294	0.258	0.0101873
CDIF630erm_01648	[gene=CD630DERM_14840]	ssuA1	-0.147612	0.00589037	0.108336	0.160281
CDIF630erm_01649	[gene=CD630DERM_14850]		-0.123367	0.129129	-0.266959	0.00419588
CDIF630erm_01650	[gene=CD630DERM_14860]		-0.323093	0.000100747	-0.327172	0.000753605
CDIF630erm_01651	[gene=CD630DERM_14870]		0.0707488	0.142996	-0.213269	0.00561623
CDIF630erm_01652	[gene=CD630DERM_14880]		0.108857	0.0212543	0.299249	0.0141953
CDIF630erm_01654	[gene=CD630DERM_14890]	metN	0.0356439	0.531305	0.245174	0.00119307
CDIF630erm_01655	[gene=CD630DERM_14900]	metI	0.272012	0.000522984	0.475846	8.09417e-05
CDIF630erm_01656	[gene=CD630DERM_14910]	metQ	0.16528	0.0273864	0.647571	5.47604e-06
CDIF630erm_01657	[gene=CD630DERM_14920]		-0.256698	0.00032041	-0.604362	3.22969e-06
CDIF630erm_01658	[gene=CD630DERM_14930]		-0.437258	1.94192e-05	-0.72021	9.891e-07
CDIF630erm_01659	[gene=CD630DERM_14940]		-0.625977	1.49803e-06	-0.350202	0.000158162
CDIF630erm_01660	[gene=CD630DERM_14950]	proC1	-0.609546	1.82206e-06	-0.37457	4.51777e-05
CDIF630erm_01661	[gene=CD630DERM_14960]		-0.334225	0.000136845	-0.00730615	0.883794
CDIF630erm_01662	[gene=CD630DERM_14970]		0.102919	0.0611913	0.540495	4.93421e-06
CDIF630erm_01663	[gene=CD630DERM_14980]	sigA2	-0.0712765	0.122279	-0.393492	0.00136761
CDIF630erm_01664	[gene=CD630DERM_14990]		0.0605878	0.222902	0.284448	0.000907149
CDIF630erm_01665	[gene=CD630DERM_15000]	tlpB3	0.0954095	0.122137	0.416536	0.000121629
CDIF630erm_01667	[gene=CD630DERM_15020]	deoC	0.120926	0.0149811	0.141269	0.0172965
CDIF630erm_01668	[gene=CD630DERM_15030]		-0.0843149	0.0567753	-0.147531	0.0245123
CDIF630erm_01669	[gene=CD630DERM_15040]		0.030548	0.483719	0.129314	0.0354113
CDIF630erm_01670	[gene=CD630DERM_15050]		0.0950956	0.074047	-0.0057248	0.944909
CDIF630erm_01671	[gene=CD630DERM_15060]		0.142784	0.0209545	0.100971	0.0849162
CDIF630erm_01672	[gene=CD630DERM_15070]		-1.7077	4.5221e-08	-2.45904	3.36405e-08
	[gene=CD630DERM_15071]		-1.76612	1.0472e-07	-2.4548	6.72248e-09
CDIF630erm_01673	[gene=CD630DERM_15080]		-1.33447	1.11216e-07	-2.0951	3.08134e-08
CDIF630erm_01674	[gene=CD630DERM_15090]		-1.52143	2.89357e-07	-2.24614	6.28709e-09
CDIF630erm_01675	[gene=CD630DERM_15100]		-0.12645	0.0184279	-1.4897	2.35836e-08
CDIF630erm_01676	[gene=CD630DERM_15110]	cotB	0.107779	0.0219836	-0.0127007	0.777195
CDIF630erm_01677	[gene=CD630DERM_15111]		-0.0965253	0.0689766	0.768964	8.5232e-07
CDIF630erm_01678	[gene=CD630DERM_15120]	panC	-0.984068	4.3517e-07	-0.508276	2.48445e-05
CDIF630erm_01679	[gene=CD630DERM_15130]	panB	-1.15884	3.55975e-07	-0.289845	0.00251444
CDIF630erm_01680	[gene=CD630DERM_15140]		-0.910177	9.03349e-07	-0.107476	0.0734872
CDIF630erm_01681	[gene=CD630DERM_15150]	pdcA	-0.0690716	0.100475	-0.224638	0.00350239
CDIF630erm_01682	[gene=CD630DERM_15152]		0.179031	0.0273379	-0.120117	0.0641306
CDIF630erm_01683	[gene=CD630DERM_15160]		-0.184683	0.00186216	0.273833	0.00069081
CDIF630erm_01684	[gene=CD630DERM_15170]	feoB2	0.0157375	0.690245	0.175278	0.00542879
CDIF630erm_01685	[gene=CD630DERM_15180]	feoA3	-0.0574247	0.195635	0.215249	0.0196633
CDIF630erm_01686	[gene=CD630DERM_15190]		-0.0657595	0.103237	0.566548	1.84303e-05
CDIF630erm_01687	[gene=CD630DERM_15200]		0.0276567	0.486066	0.0268883	0.675921
CDIF630erm_01689	[gene=CD630DERM_15210]	tyrS	0.362887	3.83143e-05	0.510375	1.69335e-05
CDIF630erm_01690	[gene=CD630DERM_15220]	pgdA1	-0.604761	1.77024e-05	-0.615514	2.11671e-06
CDIF630erm_01691	[gene=CD630DERM_15230]		0.191148	0.00287956	-0.335941	0.000263202
CDIF630erm_01692	[gene=CD630DERM_15240]	rbr3	0.0703014	0.158886	-1.0299	8.5917e-07
CDIF630erm_01693	[gene=CD630DERM_15250]		-0.190633	0.0124364	-1.11005	1.16238e-07
CDIF630erm_01694	[gene=CD630DERM_15260]	pyrC	-0.134876	0.0574829	-0.563377	6.79613e-06
CDIF630erm_01695	[gene=CD630DERM_15270]		0.277504	0.0013404	0.771405	1.1867e-06
CDIF630erm_01696	[gene=CD630DERM_15280]		0.310632	0.000415922	0.769184	1.14219e-06
CDIF630erm_01697	[gene=CD630DERM_15290]		0.25141	0.00146334	0.975529	1.81333e-07
CDIF630erm_01698	[gene=CD630DERM_15300]		0.0595867	0.146723	0.0866997	0.140814
CDIF630erm_01699	[gene=CD630DERM_15310]		-0.0230669	0.568668	0.10458	0.143343
CDIF630erm_01700	[gene=CD630DERM_15320]		0.0518332	0.194608	-0.360748	0.000122945
CDIF630erm_01701	[gene=CD630DERM_15330]		-0.0615774	0.141051	-0.245984	0.00676164
CDIF630erm_01702	[gene=CD630DERM_15340]		-0.207491	0.00335293	-0.489987	1.58487e-05
CDIF630erm_01703	[gene=CD630DERM_15350]	sseA1	-0.127848	0.031459	-0.0623388	0.219109
CDIF630erm_01704	[gene=CD630DERM_15360]	nfnA	-0.164459	0.0124368	0.00488923	0.946954
CDIF630erm_01705	[gene=CD630DERM_15370]	nfnB	-0.0927293	0.0610216	0.0531719	0.450595
CDIF630erm_01706	[gene=CD630DERM_15380]		-0.248705	0.000501078	-0.193842	0.00724806
CDIF630erm_01707	[gene=CD630DERM_15390]		0.125535	0.0140722	-0.488798	0.00108539
CDIF630erm_01708	[gene=CD630DERM_15400]		-0.0542408	0.342438	-0.298007	0.000429738
CDIF630erm_01709	[gene=CD630DERM_15410]		0.500037	2.4465e-05	0.28113	0.00296011
CDIF630erm_01710	[gene=CD630DERM_15420]		0.411587	3.31908e-05	0.448103	2.23742e-05
CDIF630erm_01711	[gene=CD630DERM_15430]		-0.00402599	0.92899	-0.593478	4.80889e-06
CDIF630erm_01712	[gene=CD630DERM_15431]		-0.527696	8.14581e-06	-1.37529	2.12733e-07
CDIF630erm_01713	[gene=CD630DERM_15450]		-0.0868103	0.0522224	0.704356	8.90259e-06
CDIF630erm_01714	[gene=CD630DERM_15460]		0.0457498	0.504743	1.26275	2.90197e-07
CDIF630erm_01715	[gene=CD630DERM_15461]		-0.341272	7.48431e-05	-0.314608	0.00134262
CDIF630erm_01716	[gene=CD630DERM_15470]	hisZ	0.028221	0.579858	1.2502	7.34413e-07
CDIF630erm_01717	[gene=CD630DERM_15480]	hisG	0.157235	0.0108765	1.52639	9.07343e-08
CDIF630erm_01718	[gene=CD630DERM_15490]	hisC1	0.110702	0.134593	1.49876	1.33258e-08
CDIF630erm_01719	[gene=CD630DERM_15500]	hisB	0.0817751	0.110325	0.867925	6.82386e-06
CDIF630erm_01720	[gene=CD630DERM_15510]	hisH	0.232065	0.00554175	1.23471	4.84211e-08
CDIF630erm_01721	[gene=CD630DERM_15520]	hisA	0.225952	0.00171707	1.24148	5.14579e-08
CDIF630erm_01722	[gene=CD630DERM_15530]	hisF	0.214125	0.000988765	0.895233	3.76806e-07
CDIF630erm_01723	[gene=CD630DERM_15540]	hisI	0.387439	7.70482e-05	1.28466	1.19423e-07
CDIF630erm_01724	[gene=CD630DERM_15550]	steT1	0.386025	0.000198876	0.953651	4.67131e-07
CDIF630erm_01725	[gene=CD630DERM_15560]		0.388732	3.6428e-05	1.07247	2.04009e-07
CDIF630erm_01726	[gene=CD630DERM_15570]		0.215958	0.00493799	1.40539	3.3103e-08
CDIF630erm_01727	[gene=CD630DERM_15580]	csfV	0.272289	0.000384654	1.62242	4.74132e-08
CDIF630erm_01728	[gene=CD630DERM_15590]	rsiV	0.252654	0.00207264	1.23897	6.33174e-08
CDIF630erm_01729	[gene=CD630DERM_15600]		0.014305	0.790252	0.27785	0.00179383
CDIF630erm_01730	[gene=CD630DERM_15610]		0.228318	0.00045634	-0.0739994	0.17681
CDIF630erm_01731	[gene=CD630DERM_15620]		0.152575	0.00474743	0.18202	0.00627762
CDIF630erm_01733	[gene=CD630DERM_15640]		-0.0139302	0.827246	0.722783	4.05862e-06
CDIF630erm_01734	[gene=CD630DERM_15650]	ilvC	0.20973	0.00156495	0.810392	1.01075e-05
CDIF630erm_01735	[gene=CD630DERM_15660]	ilvB	0.227861	0.000635865	0.492814	0.000176273
CDIF630erm_01736	[gene=CD630DERM_15670]	cotG	0.113767	0.0160951	-0.425389	0.000105146
CDIF630erm_01737	[gene=CD630DERM_15680]	yyaL	0.119238	0.0357218	-1.5437	4.79472e-08
CDIF630erm_01738	[gene=CD630DERM_15690]		-0.0516346	0.424229	0.198583	0.00604496
CDIF630erm_01739	[gene=CD630DERM_15700]		0.0111998	0.801072	0.01514	0.769467
CDIF630erm_01740	[gene=CD630DERM_15710]	tlpB4	-0.0742153	0.274885	-0.172672	0.165097
CDIF630erm_01741	[gene=CD630DERM_15720]		0.117191	0.0901415	0.414383	6.77506e-05
CDIF630erm_01742	[gene=CD630DERM_15730]		-0.095974	0.0693329	0.0986484	0.165643
CDIF630erm_01743	[gene=CD630DERM_15740]		0.0898335	0.0484171	0.308397	0.000201048
CDIF630erm_01744	[gene=CD630DERM_15750]		-0.153583	0.00702403	-0.63834	3.06761e-06
CDIF630erm_01745	[gene=CD630DERM_15760]		-0.112507	0.0162223	-0.612484	5.94716e-06
CDIF630erm_01746	[gene=CD630DERM_15770]	pgcA1	-0.11716	0.016067	-0.907053	1.84953e-07
CDIF630erm_01747	[gene=CD630DERM_15780]		0.234337	0.000375364	0.123408	0.0373347
CDIF630erm_01748	[gene=CD630DERM_15790]		-0.237182	0.000620282	0.271161	0.0059459
CDIF630erm_01751	[gene=CD630DERM_15800]	hom2	-0.0567595	0.253503	1.6127	0.000689873
CDIF630erm_01752	[gene=CD630DERM_15810]		-0.178703	0.00581635	2.11074	0.000771895
CDIF630erm_01753	[gene=CD630DERM_15820]	hisD	-0.145191	0.010213	1.14591	1.97545e-06
CDIF630erm_01754	[gene=CD630DERM_15830]		0.117273	0.015305	-0.172273	0.0947265
CDIF630erm_01755	[gene=CD630DERM_15831]		0.27836	0.00160963	0.42203	4.1717e-05
CDIF630erm_01756	[gene=CD630DERM_15840]		-0.153098	0.00670532	-0.138573	0.04293
CDIF630erm_01757	[gene=CD630DERM_15850]		-0.369023	5.44214e-05	-0.879633	1.79935e-06
CDIF630erm_01758	[gene=CD630DERM_15860]		-0.271535	0.00198627	-0.238805	0.00150306
CDIF630erm_01759	[gene=CD630DERM_15870]	rbsA2	-0.139432	0.115687	-0.380931	0.000132986
CDIF630erm_01760	[gene=CD630DERM_15880]	rbsC1	-0.0363209	0.44576	-0.507874	1.32686e-05
CDIF630erm_01761	[gene=CD630DERM_15890]	rbsB2	-0.108123	0.0996099	-0.538616	1.84584e-05
CDIF630erm_01762	[gene=CD630DERM_15900]		-0.660018	1.39875e-05	-0.938452	1.80811e-07
CDIF630erm_01764	[gene=CD630DERM_15910]	kdpA	-0.0676636	0.17359	-0.249136	0.00716424
CDIF630erm_01765	[gene=CD630DERM_15920]	kdpB	-0.176251	0.00257471	-0.369297	0.00255644
CDIF630erm_01766	[gene=CD630DERM_15930]	kdpC	0.052618	0.57538	0.148647	0.0130572
CDIF630erm_01767	[gene=CD630DERM_15940]	cysK	0.760928	0.000636313	2.14323	6.29931e-08
CDIF630erm_01768	[gene=CD630DERM_15950]	cysE	0.793468	0.000680116	1.85218	1.42456e-08
CDIF630erm_01769	[gene=CD630DERM_15951]		0.616585	0.0018142	1.71855	3.3103e-08
CDIF630erm_01770	[gene=CD630DERM_15960]	map2	-0.19698	0.0138102	-0.449799	3.08148e-05
CDIF630erm_01771	[gene=CD630DERM_15970]	zmp	0.117293	0.0477661	-0.12815	0.0447484
CDIF630erm_01772	[gene=CD630DERM_15980]		0.112548	0.0621491	-0.0197301	0.776917
CDIF630erm_01774	[gene=CD630DERM_15990]	thiD	-0.517882	2.45175e-05	-1.2324	6.29931e-08
CDIF630erm_01775	[gene=CD630DERM_16000]	thiM	-0.52258	8.58203e-06	-1.03467	5.17823e-07
CDIF630erm_01776	[gene=CD630DERM_16010]	thiE1	-0.477408	6.31387e-06	-0.881012	9.08635e-07
CDIF630erm_01777	[gene=CD630DERM_16020]		-0.258841	0.000781446	-0.788579	1.02303e-05
CDIF630erm_01778	[gene=CD630DERM_16030]		0.335101	0.000135357	-0.0301259	0.535564
CDIF630erm_01779	[gene=CD630DERM_16040]		-0.00806986	0.845445	-0.327441	0.000210943
CDIF630erm_01780	[gene=CD630DERM_16050]		0.21619	0.000718109	-0.159033	0.0321623
CDIF630erm_01782	[gene=CD630DERM_16060]		-0.128826	0.014028	-0.662105	1.60849e-05
CDIF630erm_01783	[gene=CD630DERM_16070]		-0.0661559	0.175243	-0.207036	0.00674033
CDIF630erm_01784	[gene=CD630DERM_16080]		0.0295866	0.637709	-0.217678	0.0044373
CDIF630erm_01785	[gene=CD630DERM_16090]		-0.224286	0.0016575	-0.321233	0.0002842
CDIF630erm_01786	[gene=CD630DERM_16100]		0.0185523	0.630358	-0.113323	0.0663051
CDIF630erm_01787	[gene=CD630DERM_16110]		0.0378596	0.507915	-0.22773	0.00127388
CDIF630erm_01788	[gene=CD630DERM_16120]		-0.0556058	0.175206	0.887881	3.08901e-06
CDIF630erm_01789	[gene=CD630DERM_16130]	cotA	0.200362	0.00226023	-0.214527	0.00124707
CDIF630erm_01790	[gene=CD630DERM_16140]		0.0613714	0.124061	-0.156082	0.0287251
CDIF630erm_01791	[gene=CD630DERM_16150]		0.0826453	0.107506	0.280684	0.000577119
CDIF630erm_01792	[gene=CD630DERM_16160]		0.0347901	0.501192	0.308927	0.000744362
CDIF630erm_01793	[gene=CD630DERM_16170]		-1.03824	2.86318e-06	-0.347314	0.00524345
CDIF630erm_01794	[gene=CD630DERM_16180]		-0.841092	2.07136e-05	-0.337235	0.000201048
CDIF630erm_01795	[gene=CD630DERM_16190]		-0.410527	0.000486442	-0.491475	2.82623e-05
CDIF630erm_01796	[gene=CD630DERM_16200]		0.184423	0.00180112	0.20902	0.00272939
CDIF630erm_01797	[gene=CD630DERM_16210]		0.289168	0.000328899	-0.00733458	0.896094
CDIF630erm_01799	[gene=CD630DERM_16220]		-0.059893	0.224797	-0.985951	8.55651e-07
CDIF630erm_01800	[gene=CD630DERM_16230]	fprAnorR	0.227054	0.00199481	-1.92426	1.99666e-08
CDIF630erm_01801	[gene=CD630DERM_16240]	vanR	0.309257	0.00393914	-0.29889	0.000346335
CDIF630erm_01802	[gene=CD630DERM_16250]	vanS	0.322203	0.00601016	-0.234781	0.00315072
CDIF630erm_01803	[gene=CD630DERM_16260]	vanG	-1.26872	6.28396e-07	-1.06144	3.9353e-06
CDIF630erm_01804	[gene=CD630DERM_16270]	vanY1	-0.973332	1.14324e-06	-1.00291	6.46375e-07
CDIF630erm_01805	[gene=CD630DERM_16280]	vanTG	-0.915539	2.49495e-06	-0.925236	4.3304e-07
CDIF630erm_01806	[gene=CD630DERM_16290]		-0.181842	0.00385125	0.178879	0.0118306
CDIF630erm_01807	[gene=CD630DERM_16300]		-0.00349898	0.930447	-0.0677377	0.406176
CDIF630erm_01808	[gene=CD630DERM_16310]	sodA	0.0911353	0.0716848	-0.182504	0.0140288
CDIF630erm_01809	[gene=CD630DERM_16320]	asnB2	-0.231666	0.00100513	-0.0544659	0.531006
CDIF630erm_01810	[gene=CD630DERM_16330]		-0.0226325	0.588504	0.339574	0.000153059
CDIF630erm_01811	[gene=CD630DERM_16340]	terD1	-0.12795	0.0301108	-0.021782	0.730326
CDIF630erm_01812	[gene=CD630DERM_16350]	terD2	-0.183924	0.00686591	0.0334338	0.620426
CDIF630erm_01813	[gene=CD630DERM_16360]	terD3	0.00881151	0.906273	0.291429	0.00144626
CDIF630erm_01814	[gene=CD630DERM_16370]		0.0487777	0.445972	0.381383	0.000376241
CDIF630erm_01815	[gene=CD630DERM_16380]		0.0669479	0.297258	0.835579	3.49e-07
CDIF630erm_01816	[gene=CD630DERM_16390]		0.0689159	0.30979	0.468046	6.01775e-05
CDIF630erm_01817	[gene=CD630DERM_16400]		0.0942268	0.13702	0.722049	2.5266e-06
CDIF630erm_01818	[gene=CD630DERM_16410]		0.224799	0.00212719	0.784677	2.19908e-06
CDIF630erm_01819	[gene=CD630DERM_16420]	stiP	0.313338	7.53008e-05	0.501402	7.13606e-06
CDIF630erm_01820	[gene=CD630DERM_16430]		0.182772	0.00239509	0.541233	0.000413142
CDIF630erm_01821	[gene=CD630DERM_16440]		0.0986953	0.0555623	0.213813	0.00260906
CDIF630erm_01822	[gene=CD630DERM_16450]		0.319019	0.000627399	0.506101	0.000503367
CDIF630erm_01823	[gene=CD630DERM_16460]		0.354237	7.6852e-05	0.783418	3.55941e-06
CDIF630erm_01824	[gene=CD630DERM_16470]	yclN	-0.0442276	0.285258	0.230215	0.00103664
CDIF630erm_01825	[gene=CD630DERM_16480]	yclO	0.0111941	0.79534	0.0982229	0.11087
CDIF630erm_01826	[gene=CD630DERM_16490]	yclP	-0.0898373	0.0826948	0.644107	7.41439e-06
CDIF630erm_01827	[gene=CD630DERM_16500]	yclQ	-0.00642075	0.929382	0.0916485	0.202034
CDIF630erm_01828	[gene=CD630DERM_16510]		-0.125308	0.0184778	0.107618	0.12099
CDIF630erm_01829	[gene=CD630DERM_16520]		-0.0803604	0.114684	-0.317148	0.000405174
CDIF630erm_01830	[gene=CD630DERM_16530]		-0.155538	0.00492091	0.322741	0.000232356
CDIF630erm_01832	[gene=CD630DERM_16540]	lplA	0.0286848	0.481001	0.00811345	0.879336
CDIF630erm_01834	[gene=CD630DERM_16550]		-0.043514	0.308421	-0.0186308	0.772283
CDIF630erm_01836	[gene=CD630DERM_16560]		0.0414485	0.304991	-0.228633	0.00232911
CDIF630erm_01838	[gene=CD630DERM_16570]	gcvTPA	-0.20181	0.00190228	-0.332622	0.00010994
CDIF630erm_01839	[gene=CD630DERM_16580]	gcvPB	-0.0599789	0.164799	-0.254334	0.000516242
CDIF630erm_01840	[gene=CD630DERM_16590]		-1.46273	1.71389e-07	-2.17853	8.47024e-08
CDIF630erm_01841	[gene=CD630DERM_16600]		-0.0885842	0.176498	-0.600102	0.000150324
	[gene=CD630DERM_16601]		-0.0880041	0.0476932	-0.0130753	0.793803
CDIF630erm_01842	[gene=CD630DERM_16610]	tlpB5	0.153728	0.0878493	0.349681	0.000357376
CDIF630erm_01843	[gene=CD630DERM_16620]		-0.1415	0.00711389	0.0391518	0.430761
CDIF630erm_01844	[gene=CD630DERM_16630]	guaD	0.397621	2.83217e-05	0.362838	6.89867e-05
CDIF630erm_01845	[gene=CD630DERM_16631]		0.179969	0.0034327	0.0519263	0.421525
CDIF630erm_01846	[gene=CD630DERM_16632]		-0.174999	0.00273179	0.256916	0.0609825
CDIF630erm_01848	[gene=CD630DERM_16640]		0.11079	0.0239147	0.444208	7.07029e-05
CDIF630erm_01849	[gene=CD630DERM_16650]	cysM	0.00336738	0.929412	-0.161567	0.01417
CDIF630erm_01850	[gene=CD630DERM_16660]		0.160411	0.00301473	0.028568	0.538808
CDIF630erm_01851	[gene=CD630DERM_16670]	maa2	0.153002	0.00537426	0.311032	0.000624117
CDIF630erm_01852	[gene=CD630DERM_16671]		0.0681266	0.193084	-1.41235	5.65113e-08
CDIF630erm_01853	[gene=CD630DERM_16680]		-0.0472133	0.273256	-0.0361234	0.507251
CDIF630erm_01854	[gene=CD630DERM_16690]		-0.260755	0.000709878	-0.771927	8.55651e-07
CDIF630erm_01855	[gene=CD630DERM_16700]		0.139324	0.0154222	-0.0702014	0.146939
CDIF630erm_01856	[gene=CD630DERM_16710]		-0.108042	0.0244302	-0.244099	0.00393633
CDIF630erm_01857	[gene=CD630DERM_16720]		-0.013939	0.726841	0.0996691	0.061169
CDIF630erm_01858	[gene=CD630DERM_16730]		0.121191	0.0123379	-0.0956694	0.112184
	[gene=CD630DERM_16731]		0.183009	0.00682129	0.0242077	0.619477
CDIF630erm_01859	[gene=CD630DERM_16740]		0.213124	0.00113128	0.361449	0.000193274
CDIF630erm_01860	[gene=CD630DERM_16750]		-0.200145	0.000885813	0.272487	0.00110356
CDIF630erm_01861	[gene=CD630DERM_16760]	pcp	0.149248	0.00592641	0.302189	0.000347401
CDIF630erm_01862	[gene=CD630DERM_16770]		0.244841	0.00235766	-0.0139529	0.806993
CDIF630erm_01863	[gene=CD630DERM_16780]		0.15065	0.0185872	-0.14625	0.0841203
	[gene=CD630DERM_16781]		0.0601126	0.141915	-0.259229	0.00127835
CDIF630erm_01864	[gene=CD630DERM_16790]		0.103352	0.117214	0.283125	0.00281223
CDIF630erm_01865	[gene=CD630DERM_16800]		0.13191	0.00687349	0.301692	0.000657125
CDIF630erm_01866	[gene=CD630DERM_16810]		0.113734	0.016992	0.0822117	0.0930049
CDIF630erm_01867	[gene=CD630DERM_16820]	iunH	0.884826	3.55975e-07	1.51933	6.07876e-07
CDIF630erm_01868	[gene=CD630DERM_16830]		1.07617	3.55975e-07	2.34071	2.51382e-08
CDIF630erm_01869	[gene=CD630DERM_16840]		1.04726	2.76406e-07	2.35575	1.72719e-08
CDIF630erm_01870	[gene=CD630DERM_16850]		-0.017558	0.741538	0.401493	0.000215566
CDIF630erm_01871	[gene=CD630DERM_16860]		-0.0820565	0.145303	0.432482	0.000144496
CDIF630erm_01872	[gene=CD630DERM_16870]		0.131173	0.015466	0.443792	8.27973e-05
CDIF630erm_01873	[gene=CD630DERM_16880]		0.119899	0.0257823	0.52356	8.27138e-06
CDIF630erm_01874	[gene=CD630DERM_16890]		0.0747052	0.0822321	0.424581	3.99652e-05
CDIF630erm_01875	[gene=CD630DERM_16900]	trxA1	-0.112001	0.0533549	-1.43296	3.32757e-07
CDIF630erm_01876	[gene=CD630DERM_16910]	trxB1	-0.0172049	0.821321	-1.54327	1.19959e-07
CDIF630erm_01877	[gene=CD630DERM_16920]		0.00702952	0.880919	0.207662	0.00168036
CDIF630erm_01878	[gene=CD630DERM_16930]		0.0309168	0.458619	0.442268	5.3253e-05
CDIF630erm_01879	[gene=CD630DERM_16940]		-0.0625517	0.230793	0.464825	0.000217315
CDIF630erm_01880	[gene=CD630DERM_16950]		0.0418878	0.336576	0.22987	0.00260611
CDIF630erm_01881	[gene=CD630DERM_16960]	alsT	0.280295	0.020021	1.22253	1.24182e-07
CDIF630erm_01882	[gene=CD630DERM_16970]	ribH	-1.05905	0.000638994	0.0661882	0.399724
CDIF630erm_01883	[gene=CD630DERM_16980]	ribBA	-0.98596	0.000261473	-0.217333	0.00838724
CDIF630erm_01884	[gene=CD630DERM_16990]	ribE	-0.476672	8.7827e-05	-0.0770209	0.208794
CDIF630erm_01885	[gene=CD630DERM_17000]	ribD	-0.47017	0.000143101	-0.163858	0.0202746
CDIF630erm_01887	[gene=CD630DERM_17010]	recQ	-0.10279	0.0495747	-0.19766	0.00411686
CDIF630erm_01889	[gene=CD630DERM_17020]	thiC	-0.682925	0.000221456	-1.05156	1.06536e-07
CDIF630erm_01890	[gene=CD630DERM_17021]	thiS	-0.811106	2.84291e-05	-1.18731	6.31148e-08
CDIF630erm_01891	[gene=CD630DERM_17030]	thiF	-0.793854	3.52379e-05	-0.991022	8.0885e-07
CDIF630erm_01892	[gene=CD630DERM_17040]	thiG	-0.702442	9.88771e-05	-0.94893	2.8465e-07
CDIF630erm_01893	[gene=CD630DERM_17050]	thiH1	-0.659416	0.000304141	-0.971229	2.04937e-07
CDIF630erm_01894	[gene=CD630DERM_17060]	thiE2	-0.584703	0.000338245	-1.06929	2.84612e-07
CDIF630erm_01895	[gene=CD630DERM_17070]		-0.049335	0.270232	-0.115611	0.0375967
CDIF630erm_01896	[gene=CD630DERM_17080]		-0.382321	0.00016058	-0.898545	1.50008e-05
CDIF630erm_01897	[gene=CD630DERM_17090]	mobA	-0.548665	3.84748e-05	-0.981624	5.01463e-07
CDIF630erm_01898	[gene=CD630DERM_17100]		-0.458991	3.64386e-05	-0.734281	7.68899e-06
CDIF630erm_01899	[gene=CD630DERM_17110]		-0.535567	6.70756e-06	-0.295413	0.000715509
CDIF630erm_01900	[gene=CD630DERM_17120]	mogA	0.22448	0.00513671	0.325682	0.000422988
CDIF630erm_01901	[gene=CD630DERM_17130]	moaA	0.274979	0.000185513	0.179935	0.00861417
CDIF630erm_01902	[gene=CD630DERM_17140]	moaC	0.298419	0.000484353	0.376471	7.59899e-05
CDIF630erm_01903	[gene=CD630DERM_17150]		0.317735	0.000583148	0.413582	6.12139e-05
	[gene=CD630DERM_17151]		0.0950674	0.0296804	0.487854	2.92585e-05
CDIF630erm_01905	[gene=CD630DERM_17160]	codB	0.58133	0.000142712	2.16097	6.72248e-09
CDIF630erm_01906	[gene=CD630DERM_17170]		0.812823	4.38047e-07	1.72147	3.19583e-07
CDIF630erm_01907	[gene=CD630DERM_17180]		0.742844	1.43361e-06	1.82958	9.80942e-09
CDIF630erm_01908	[gene=CD630DERM_17190]	tlpB6	0.103636	0.147866	0.517553	6.27135e-06
CDIF630erm_01910	[gene=CD630DERM_17210]		-0.099708	0.0484489	-0.107369	0.0624703
CDIF630erm_01911	[gene=CD630DERM_17220]		-0.157037	0.0328376	0.416731	0.000103545
CDIF630erm_01912	[gene=CD630DERM_17230]	plsC1	0.0352172	0.390612	-0.251014	0.00166504
CDIF630erm_01913	[gene=CD630DERM_17240]		-0.192769	0.046463	0.334733	0.000108853
CDIF630erm_01914	[gene=CD630DERM_17250]		0.0885813	0.0963485	-0.444946	3.09081e-05
CDIF630erm_01915	[gene=CD630DERM_17260]		-0.144614	0.00929073	-0.34176	0.000107069
CDIF630erm_01916	[gene=CD630DERM_17270]		-0.517283	7.76095e-05	-0.180391	0.00774211
CDIF630erm_01917	[gene=CD630DERM_17280]		-0.459203	2.1629e-05	-0.422689	2.22864e-05
CDIF630erm_01918	[gene=CD630DERM_17281]		0.0599974	0.333494	0.0659965	0.532052
CDIF630erm_01919	[gene=CD630DERM_17290]		-0.0266856	0.734362	-0.0107141	0.824356
CDIF630erm_01920	[gene=CD630DERM_17292]		-0.164712	0.0164218	-0.889213	6.79452e-05
CDIF630erm_01921	[gene=CD630DERM_17300]	mrp	0.385024	3.52602e-05	0.969627	8.5232e-07
CDIF630erm_01922	[gene=CD630DERM_17310]		0.000169996	0.996135	0.23767	0.00121492
CDIF630erm_01923	[gene=CD630DERM_17320]	mtbC	-0.0483065	0.226182	0.155802	0.020368
CDIF630erm_01924	[gene=CD630DERM_17330]	hemE	0.2028	0.0118497	0.293863	0.00526307
CDIF630erm_01925	[gene=CD630DERM_17340]		-0.0323275	0.419867	0.299069	0.000194421
CDIF630erm_01926	[gene=CD630DERM_17350]	yjjG	0.0401084	0.362832	0.579102	6.27931e-06
CDIF630erm_01927	[gene=CD630DERM_17360]		-0.0129368	0.822816	0.461647	1.69742e-05
CDIF630erm_01928	[gene=CD630DERM_17370]		0.0651523	0.197614	-0.217578	0.00531269
CDIF630erm_01929	[gene=CD630DERM_17380]		-0.121507	0.0110398	0.0539068	0.308933
CDIF630erm_01930	[gene=CD630DERM_17390]		-0.276726	0.000244988	0.190273	0.0117467
CDIF630erm_01931	[gene=CD630DERM_17400]		-0.869772	2.39748e-06	-2.21295	1.72406e-08
CDIF630erm_01935	[gene=CD630DERM_17430]		0.0303108	0.450191	-0.200152	0.0111702
CDIF630erm_01936	[gene=CD630DERM_17440]		0.068605	0.0939364	-0.028956	0.55574
CDIF630erm_01937	[gene=CD630DERM_17450]		-0.0992823	0.025163	0.142396	0.0221321
CDIF630erm_01939	[gene=CD630DERM_17451]	feoA4	-0.648601	8.14581e-06	-1.23139	1.63138e-06
CDIF630erm_01938	[gene=CD630DERM_17452]	feoA3	0.0348898	0.413651	0.345658	0.000423586
CDIF630erm_01940	[gene=CD630DERM_17460]	gltC	0.0203523	0.707058	-0.34192	0.000397744
CDIF630erm_01941	[gene=CD630DERM_17470]	add	-0.130546	0.00839056	-0.247974	0.000746689
CDIF630erm_01942	[gene=CD630DERM_17480]	ecsC	-0.0730618	0.0939173	0.0697806	0.218729
CDIF630erm_01943	[gene=CD630DERM_17490]	yjiM	0.17281	0.00283301	0.19895	0.00662566
CDIF630erm_01944	[gene=CD630DERM_17500]	yjiL	-0.0295323	0.556616	-0.3007	0.00228922
CDIF630erm_01945	[gene=CD630DERM_17510]	cwp13	0.00733856	0.87096	0.496957	1.30325e-05
CDIF630erm_01946	[gene=CD630DERM_17511]		-0.536813	1.08704e-05	-0.482549	4.1615e-05
CDIF630erm_01947	[gene=CD630DERM_17520]		-0.0390694	0.322109	0.233273	0.00187483
CDIF630erm_01948	[gene=CD630DERM_17530]		-0.0493644	0.267336	-0.00626139	0.921636
CDIF630erm_01949	[gene=CD630DERM_17540]		0.112952	0.0245249	-0.209183	0.0198622
CDIF630erm_01950	[gene=CD630DERM_17550]		0.123992	0.0111594	0.0351266	0.478741
CDIF630erm_01951	[gene=CD630DERM_17551]		-0.11721	0.0204176	0.130517	0.0225159
CDIF630erm_01952	[gene=CD630DERM_17560]	def1	-0.0973079	0.0949999	0.316993	0.000687216
CDIF630erm_01953	[gene=CD630DERM_17570]		-0.0970751	0.354782	0.40702	0.000138757
CDIF630erm_01954	[gene=CD630DERM_17580]		-0.0523091	0.230655	0.600166	4.39021e-05
CDIF630erm_01955	[gene=CD630DERM_17590]		0.0529508	0.276907	0.344682	0.000299633
CDIF630erm_01956	[gene=CD630DERM_17600]		0.0204436	0.616688	0.27935	0.00266341
CDIF630erm_01957	[gene=CD630DERM_17610]		0.137862	0.00751223	0.503938	1.44784e-05
CDIF630erm_01959	[gene=CD630DERM_17620]		0.146878	0.0121106	1.19916	1.37835e-07
CDIF630erm_01960	[gene=CD630DERM_17630]		-0.0102365	0.836416	0.669661	2.20833e-06
CDIF630erm_01961	[gene=CD630DERM_17640]		0.376666	0.000146693	1.30427	3.30985e-08
CDIF630erm_01962	[gene=CD630DERM_17650]		0.371453	9.76071e-05	1.30611	3.36405e-08
CDIF630erm_01963	[gene=CD630DERM_17660]		-0.028866	0.511993	0.377669	5.92022e-05
CDIF630erm_01964	[gene=CD630DERM_17670]	gapB	-0.076792	0.160484	-0.674508	4.27858e-05
	[gene=CD630DERM_17671]		-0.692559	2.22438e-05	-2.12831	1.70139e-08
CDIF630erm_01965	[gene=CD630DERM_17680]		-0.575415	4.71115e-06	-1.81429	3.75276e-08
CDIF630erm_01966	[gene=CD630DERM_17690]		0.296249	0.000408339	0.48588	1.31285e-05
CDIF630erm_01967	[gene=CD630DERM_17700]	ogt2	-0.15118	0.0173206	-0.239746	0.0061034
CDIF630erm_01968	[gene=CD630DERM_17710]		-0.273789	0.000896176	-0.0521143	0.311439
CDIF630erm_01969	[gene=CD630DERM_17720]		0.0389283	0.450597	0.143969	0.115058
CDIF630erm_01970	[gene=CD630DERM_17730]		-0.0138979	0.738461	0.244666	0.00255967
CDIF630erm_01972	[gene=CD630DERM_17740]		-0.0377987	0.38111	0.454798	0.000542047
CDIF630erm_01973	[gene=CD630DERM_17750]		0.100283	0.0266402	0.551244	7.31334e-06
CDIF630erm_01974	[gene=CD630DERM_17760]		0.102567	0.0409638	-0.0390073	0.643027
CDIF630erm_01975	[gene=CD630DERM_17770]		-0.0975771	0.246639	-1.80143	2.86883e-07
CDIF630erm_01976	[gene=CD630DERM_17780]		0.348337	0.000221884	-0.877101	1.01809e-06
CDIF630erm_01977	[gene=CD630DERM_17790]	larE	0.611062	6.23603e-05	-0.447553	2.89878e-05
CDIF630erm_01978	[gene=CD630DERM_17800]		0.706113	3.6428e-05	-0.0462792	0.387108
CDIF630erm_01979	[gene=CD630DERM_17810]		0.689547	0.000124925	0.393358	0.000201389
CDIF630erm_01980	[gene=CD630DERM_17820]		0.525762	0.000634091	0.494107	4.96566e-05
CDIF630erm_01981	[gene=CD630DERM_17830]		0.492169	0.00103881	0.327109	0.000888637
CDIF630erm_01982	[gene=CD630DERM_17840]	truA2	0.454379	0.00112086	0.80844	2.5545e-06
CDIF630erm_01984	[gene=CD630DERM_17850]	argG	0.0547466	0.343722	0.324145	0.0194061
CDIF630erm_01985	[gene=CD630DERM_17860]		0.115957	0.0383854	-0.31222	0.00203241
CDIF630erm_01986	[gene=CD630DERM_17870]		-0.0881008	0.100366	-0.0908111	0.0688559
CDIF630erm_01987	[gene=CD630DERM_17880]		0.12148	0.0268334	0.0379666	0.459334
CDIF630erm_01988	[gene=CD630DERM_17890]		0.074313	0.0918458	-0.316384	0.000292215
CDIF630erm_01989	[gene=CD630DERM_17900]		0.17421	0.00680731	-0.599346	1.30205e-05
CDIF630erm_01990	[gene=CD630DERM_17910]		0.045565	0.478106	-0.326849	0.000136971
CDIF630erm_01991	[gene=CD630DERM_17920]	tdh	0.000485081	0.991755	-0.339268	0.000646455
CDIF630erm_01992	[gene=CD630DERM_17930]		-0.641301	0.0141691	0.387057	0.00107338
CDIF630erm_01993	[gene=CD630DERM_17940]		-0.295721	0.00058042	-0.461683	3.53816e-05
CDIF630erm_01994	[gene=CD630DERM_17950]		0.0480955	0.247967	0.132959	0.0162529
CDIF630erm_01995	[gene=CD630DERM_17960]		-0.601871	0.000191689	-2.15424	4.00893e-09
CDIF630erm_01996	[gene=CD630DERM_17970]		-0.258494	0.000875712	-1.62184	1.07088e-07
CDIF630erm_01997	[gene=CD630DERM_17980]		-0.500385	5.22331e-06	-0.914833	3.07398e-07
CDIF630erm_01998	[gene=CD630DERM_17990]	terD4	0.105693	0.0403087	-0.200316	0.00350022
CDIF630erm_01999	[gene=CD630DERM_18000]	terD5	0.158436	0.00848267	-0.0699977	0.158612
CDIF630erm_02000	[gene=CD630DERM_18010]		0.168325	0.00290824	-0.0801044	0.133109
CDIF630erm_02001	[gene=CD630DERM_18020]		0.119577	0.0125751	0.52004	5.73658e-06
CDIF630erm_02002	[gene=CD630DERM_18030]	cwp23	-0.0995454	0.0378918	0.641282	2.40781e-06
CDIF630erm_02003	[gene=CD630DERM_18040]	scrR	-0.336544	0.000180494	-0.452829	2.00946e-05
CDIF630erm_02004	[gene=CD630DERM_18050]	scrB	-0.0509249	0.293089	-0.288132	0.000527147
CDIF630erm_02005	[gene=CD630DERM_18060]	scrK	0.0911156	0.0370161	0.156378	0.0408476
CDIF630erm_02006	[gene=CD630DERM_18070]		-0.632861	4.86095e-06	-1.18894	3.21778e-07
CDIF630erm_02007	[gene=CD630DERM_18080]		-0.0430548	0.501633	-0.277932	0.000448193
CDIF630erm_02010	[gene=CD630DERM_18100]		0.103513	0.0338978	0.504793	1.56254e-05
CDIF630erm_02013	[gene=CD630DERM_18130]		-0.10047	0.0302509	-0.00506486	0.940738
CDIF630erm_02014	[gene=CD630DERM_18140]		0.114282	0.0268444	0.0360014	0.455269
CDIF630erm_02015	[gene=CD630DERM_18150]		0.153065	0.00619662	0.415859	0.0005825
CDIF630erm_02016	[gene=CD630DERM_18160]	cmk	0.042535	0.382496	-0.307693	0.000612388
CDIF630erm_02017	[gene=CD630DERM_18170]	plsC2	0.0984928	0.0567328	-0.226936	0.0020909
CDIF630erm_02018	[gene=CD630DERM_18180]	ispH	0.140255	0.0217046	-0.319776	0.00138045
CDIF630erm_02019	[gene=CD630DERM_18190]		0.169029	0.00278647	0.173732	0.0150775
CDIF630erm_02020	[gene=CD630DERM_18200]	ade1	0.106074	0.0296804	-0.00415021	0.934447
CDIF630erm_02021	[gene=CD630DERM_18210]	tlpB7	0.0915022	0.122562	0.423091	3.37402e-05
CDIF630erm_02023	[gene=CD630DERM_18230]	bcp	0.094958	0.254596	-1.41924	1.18797e-07
CDIF630erm_02024	[gene=CD630DERM_18230]		0.0763744	0.302426	-1.42033	8.49023e-08
CDIF630erm_02025	[gene=CD630DERM_18240]		0.185313	0.0476059	-0.681237	2.82264e-06
CDIF630erm_02027	[gene=CD630DERM_18250]	metY	-0.191767	0.00299728	0.148332	0.0156515
CDIF630erm_02028	[gene=CD630DERM_18260]	metA	-0.179522	0.00640802	0.0483636	0.42218
CDIF630erm_02029	[gene=CD630DERM_18270]		-0.343367	0.00025264	0.616536	4.43837e-06
CDIF630erm_02030	[gene=CD630DERM_18280]	ftsH1	-0.37083	4.82901e-05	0.313872	0.000741615
CDIF630erm_02031	[gene=CD630DERM_18290]	kdpD	-0.0874055	0.119459	0.581886	3.85848e-06
CDIF630erm_02032	[gene=CD630DERM_18300]	kdpE	0.0142002	0.792876	0.587442	1.01503e-05
CDIF630erm_02033	[gene=CD630DERM_18310]		-0.142562	0.00640802	0.494378	0.00143219
	[gene=CD630DERM_18311]		0.192509	0.0268239	0.9834	3.79215e-05
CDIF630erm_02034	[gene=CD630DERM_18320]	aroF2	0.450359	7.48549e-05	1.98673	6.72248e-09
CDIF630erm_02035	[gene=CD630DERM_18330]	aroB	0.429589	7.48431e-05	1.73645	1.13277e-07
CDIF630erm_02036	[gene=CD630DERM_18340]	aroA	0.490497	0.000103081	2.21738	5.51514e-09
CDIF630erm_02037	[gene=CD630DERM_18350]	aroC	0.409068	0.00119108	2.03701	5.51514e-09
CDIF630erm_02038	[gene=CD630DERM_18360]	pheA	0.33066	0.000216138	1.73465	3.16475e-07
CDIF630erm_02039	[gene=CD630DERM_18370]	aroE1	0.454558	1.46514e-05	1.64646	3.01963e-08
CDIF630erm_02040	[gene=CD630DERM_18380]	aroK	0.394225	0.000339653	2.03839	4.00893e-09
CDIF630erm_02041	[gene=CD630DERM_18390]	tyrC	0.390924	2.30835e-05	1.69751	1.32524e-08
CDIF630erm_02042	[gene=CD630DERM_18400]		0.39989	3.29983e-05	-0.999932	3.41615e-07
CDIF630erm_02043	[gene=CD630DERM_18410]		0.499927	6.32383e-05	-0.449503	2.90318e-05
CDIF630erm_02044	[gene=CD630DERM_18420]		0.0893939	0.389094	0.0886879	0.178785
CDIF630erm_02045	[gene=CD630DERM_18430]		0.0889056	0.0611913	-0.230301	0.00135538
CDIF630erm_04121	[gene=CD630DERM_18440]		0.212859	0.00646516	-0.303006	0.00168058
CDIF630erm_02047	[gene=CD630DERM_18450]		-0.055227	0.187291	0.374146	0.000178923
CDIF630erm_02048	[gene=CD630DERM_18460]		-0.0974997	0.0426919	0.405378	2.91017e-05
CDIF630erm_02049	[gene=CD630DERM_18470]		0.124776	0.0127087	-0.0566459	0.298997
CDIF630erm_02050	[gene=CD630DERM_18480]		0.00668924	0.866852	-0.0158681	0.769345
CDIF630erm_02051	[gene=CD630DERM_18490]		-0.0438673	0.326283	-0.0887856	0.245558
CDIF630erm_02052	[gene=CD630DERM_18500]		-0.689952	1.75122e-06	-1.17553	1.23353e-07
CDIF630erm_02053	[gene=CD630DERM_18510]		-0.224121	0.00095148	-0.587579	3.9319e-05
CDIF630erm_02054	[gene=CD630DERM_18520]		-0.256415	0.000521689	-0.647807	3.47577e-05
CDIF630erm_02055	[gene=CD630DERM_18530]		-0.147022	0.0243161	-0.493777	2.8189e-05
CDIF630erm_02056	[gene=CD630DERM_18540]		-0.218005	0.00086009	-0.239764	0.00328957
	[gene=CD630DERM_18550]		-0.0866518	0.0890264	-0.398834	0.000320214
CDIF630erm_02057	[gene=CD630DERM_18560]		0.106582	0.039157	-0.472061	0.000444175
CDIF630erm_02058	[gene=CD630DERM_18570]		-0.229138	0.00570343	-0.780364	1.55193e-06
CDIF630erm_02059	[gene=CD630DERM_18571]		-0.211138	0.00162009	-0.452725	7.13897e-05
CDIF630erm_02060	[gene=CD630DERM_18580]		0.0140948	0.78141	-0.187874	0.00472186
CDIF630erm_02061	[gene=CD630DERM_18590]		0.00637461	0.882477	-0.353792	6.35895e-05
CDIF630erm_02062	[gene=CD630DERM_18591]		-0.0541869	0.455464	0.216325	0.00636657
CDIF630erm_02063	[gene=CD630DERM_18600]		0.122348	0.0102868	-0.101151	0.0770021
CDIF630erm_02064	[gene=CD630DERM_18610]		0.141783	0.00471732	-0.332999	0.000127594
CDIF630erm_02065	[gene=CD630DERM_18620]		0.138861	0.0100376	-0.477045	0.000146767
CDIF630erm_02066	[gene=CD630DERM_18630]		0.0594976	0.310275	-0.215032	0.00325982
CDIF630erm_02067	[gene=CD630DERM_18640]		-0.0435567	0.416821	-0.0102401	0.934034
CDIF630erm_02068	[gene=CD630DERM_18650]		0.142405	0.0110502	0.0216132	0.699874
CDIF630erm_02069	[gene=CD630DERM_18660]		0.185676	0.0026008	0.217537	0.00173683
CDIF630erm_02070	[gene=CD630DERM_18670]		0.24061	0.000420219	0.302246	0.00028561
CDIF630erm_02071	[gene=CD630DERM_18680]		0.279437	0.000260671	0.217914	0.00130292
CDIF630erm_02072	[gene=CD630DERM_18690]		-0.134371	0.00695289	-0.44858	8.7765e-05
CDIF630erm_02073	[gene=CD630DERM_18700]		-0.0872494	0.0544766	-0.123035	0.0207036
CDIF630erm_02074	[gene=CD630DERM_18710]		-0.148663	0.0201902	-0.608406	1.96155e-05
	[gene=CD630DERM_18711]		-0.101597	0.0490508	0.336361	0.000680391
CDIF630erm_02075	[gene=CD630DERM_18720]		-0.0432849	0.355723	-0.155085	0.0119956
CDIF630erm_02076	[gene=CD630DERM_18730]	vexP1	-0.144078	0.0183672	0.195296	0.0191047
CDIF630erm_02077	[gene=CD630DERM_18740]	vexP2	0.0148368	0.737365	-0.125786	0.0565583
CDIF630erm_02078	[gene=CD630DERM_18750]	vexP3	-0.145644	0.0388358	-0.311896	0.00101169
CDIF630erm_02079	[gene=CD630DERM_18760]	vncR	-0.0253168	0.634906	-0.0644967	0.229325
CDIF630erm_02080	[gene=CD630DERM_18770]	vncS	-0.0535176	0.188706	0.0906881	0.098018
CDIF630erm_02082	[gene=CD630DERM_18780]		-0.088599	0.0477661	-0.369166	0.00082779
CDIF630erm_02083	[gene=CD630DERM_18782]		-0.224707	0.0020673	-0.154572	0.0811939
CDIF630erm_04122	[gene=CD630DERM_18783]		0.109559	0.0632994	-0.315622	0.000607184
CDIF630erm_02085	[gene=CD630DERM_18800]		-0.0252207	0.592812	-0.552215	1.16828e-05
CDIF630erm_02087	[gene=CD630DERM_18820]		-0.0728317	0.0720448	-0.517465	4.94239e-05
CDIF630erm_02088	[gene=CD630DERM_18830]		0.198535	0.00563262	0.176204	0.0238688
CDIF630erm_02089	[gene=CD630DERM_18840]		0.065518	0.238467	-0.30396	0.000660897
CDIF630erm_02090	[gene=CD630DERM_18850]		-0.0346376	0.45248	-0.270732	0.000647458
CDIF630erm_02091	[gene=CD630DERM_18860]		0.118282	0.0266402	-0.0609502	0.277243
CDIF630erm_02092	[gene=CD630DERM_18870]	csfU	-0.0177827	0.688332	-0.211577	0.0131297
CDIF630erm_02093	[gene=CD630DERM_18880]	rsiU	0.0934095	0.0419488	-0.105614	0.112713
CDIF630erm_02094	[gene=CD630DERM_18890]		0.124624	0.0249172	-0.070119	0.298926
CDIF630erm_02095	[gene=CD630DERM_18900]		-0.0350154	0.373353	-0.425676	3.81013e-05
CDIF630erm_02097	[gene=CD630DERM_18920]		-0.0254426	0.551397	0.421503	2.98533e-05
CDIF630erm_02098	[gene=CD630DERM_18930]	proX	-0.614335	1.30545e-05	-1.97079	5.02389e-09
CDIF630erm_02099	[gene=CD630DERM_18940]		-0.192523	0.00150759	-0.117738	0.056686
CDIF630erm_02100	[gene=CD630DERM_18950]		-0.335761	6.58047e-05	-0.190839	0.00973249
CDIF630erm_02101	[gene=CD630DERM_18960]		-0.232363	0.00120976	0.0408481	0.404965
CDIF630erm_02102	[gene=CD630DERM_18970]		0.336523	0.000490737	-0.439927	3.18558e-05
CDIF630erm_02103	[gene=CD630DERM_18980]		0.225957	0.00325661	-0.595609	8.91018e-06
CDIF630erm_02104	[gene=CD630DERM_18990]	comEB1	0.344865	0.000575748	-1.03655	1.16357e-06
CDIF630erm_02105	[gene=CD630DERM_19000]		0.0634997	0.160484	0.0193015	0.738834
CDIF630erm_02106	[gene=CD630DERM_19010]		0.201473	0.0019091	-0.125579	0.0254388
CDIF630erm_02107	[gene=CD630DERM_19030]		0.0750538	0.0699103	0.555943	1.39207e-05
CDIF630erm_02108	[gene=CD630DERM_19040]		-0.0582977	0.187243	-0.551898	0.000236144
CDIF630erm_02109	[gene=CD630DERM_19050]		0.185805	0.0038019	0.0050791	0.927547
CDIF630erm_02110	[gene=CD630DERM_19060]		-0.102634	0.0688573	-0.354932	0.00245243
CDIF630erm_02111	[gene=CD630DERM_19070]	eutG	0.032801	0.574996	-0.365812	9.97573e-05
CDIF630erm_02112	[gene=CD630DERM_19080]	eutS	-0.0156129	0.775041	0.0540416	0.289817
CDIF630erm_02113	[gene=CD630DERM_19090]	eutP	0.0305453	0.517049	-0.0618995	0.200765
CDIF630erm_02114	[gene=CD630DERM_19100]	eutV	0.00320086	0.936064	0.494763	9.70081e-06
CDIF630erm_02115	[gene=CD630DERM_19110]	eutW	0.0388522	0.309939	0.448313	4.05913e-05
CDIF630erm_02116	[gene=CD630DERM_19120]	eutA	-0.13069	0.0159201	-0.607251	6.68847e-06
CDIF630erm_02117	[gene=CD630DERM_19130]	eutB	0.14141	0.00636953	-0.0993151	0.0870447
CDIF630erm_02118	[gene=CD630DERM_19140]	eutC	0.171809	0.00331451	-0.00654709	0.923328
CDIF630erm_02119	[gene=CD630DERM_19150]	eutL	0.0645129	0.342438	-0.0951406	0.0616468
CDIF630erm_02120	[gene=CD630DERM_19160]	eutM	0.0369292	0.37784	-0.331223	0.000108158
CDIF630erm_02121	[gene=CD630DERM_19170]	eutE	-0.0916546	0.0592965	-0.664522	1.97981e-06
CDIF630erm_02122	[gene=CD630DERM_19180]	eutK	-0.168055	0.00403468	-0.634432	1.03677e-05
CDIF630erm_02123	[gene=CD630DERM_19190]	eutT	-0.00896228	0.847132	-0.387335	0.000145819
CDIF630erm_02124	[gene=CD630DERM_19200]	eutD	0.0372621	0.442246	-0.245856	0.000593706
CDIF630erm_02125	[gene=CD630DERM_19210]		-0.00726909	0.890118	-0.479658	0.0001108
CDIF630erm_02126	[gene=CD630DERM_19220]	eutN	0.140231	0.00743982	-0.208111	0.0220244
CDIF630erm_02127	[gene=CD630DERM_19230]		0.0148828	0.718218	-0.110782	0.045076
[truncated: 1,767 more rows]
