# Supplementary material for: Influence of L-lactate and low glucose concentrations on the metabolism and the toxin formation of Clostridioides difficile
Source: PLoS One. 2021 Jan 7;16(1):e0244988. doi: 10.1371/journal.pone.0244988 (PMC7790285; doi:10.1371/journal.pone.0244988)
Supplement: S3 File — Shown are the normalized peak areas of the singe values, the mean values and the standard errors measured for C. difficile 630Δerm in the exponential (½ ODmax, exp) and stationary phase (ODmax, stat) cultivated in CAM and CAM+L (CAM + 500 mg/L L-lactate). A: extracellular metabolites, B: intracellular metabolites. (XLSX) [file pone.0244988.s004.xlsx]

## Sheet: A_extracellular
Influence of L-lactate and low glucose concentrations on the metabolism and the toxin formation of Clostridioides difficile
S3 File A: Data of the gas chromatography mass spectrometry based analysis of the extracellular compounds. Shown are the normalized peak areas of the singe values, the mean values and the standard errors measured for C. difficile 630∆erm in the exponential (1/2 ODmax ,exp) and stationary phase (ODmax ,stat) cultivated in CAM and CAM + L-lactate. Metabolites under detection limit were shown as "0".
Compound	CAM								CAM + L-lactate								CAM exp		CAM stat		CAM + L-lactate exp		CAM + L-lactate stat
	exp 1	exp 2	exp 3	exp 4	stat 1	stat 2	stat 3	stat 4	exp 1	exp 2	exp 3	exp 4	stat 1	stat 2	stat 3	stat 4	Mean value	Standard error	Mean value	Standard error	Mean value	Standard error	Mean value	Standard error
(4-hydroxyphenyl)acetate	4369.54	3823.01	4163.61	4046.4	4220.02	3948.66	4336.52	3635.75	3985.8	4107.99	4221.95	3906.69	3999.27	3722.59	3978.02	3757.98	4100.64	114.126	4035.24	155.992	4055.61	69.1996	3864.47	72.1894
1-butanol	0	0	0	0	6017.48	5153.2	6294.09	4948.46	0	0	0	0	5399.88	4807.95	5203.54	4953.41	0	0	5603.31	326.618	0	0	5091.19	131.378
1-propanol	0	0	0	0	1772.52	1410.54	1408.12	1163.11	0	0	0	0	1396.88	1198.18	1210.73	1174.79	0	0	1438.57	125.537	0	0	1245.15	51.1245
2-amino-2-methylpropane-1,3-diol	318837	298499	181357	242379	165324	196749	191797	147823	189951	137977	234820	225534	234839	159383	208152	193881	260268	30874.6	175423	11498.7	197071	21943.1	199064	15715.9
2-hydroxyisocaproate	44878.9	46872.1	61292.9	50929.3	0	0	0	0	64809.1	58693.3	65115.7	59878.3	0	0	0	0	50993.3	3656.69	0	0	62124.1	1657.64	0	0
2-methyl-1-propanol	0	0	0	0	2346.69	1964.95	2063.55	1746.08	0	0	0	0	1880.52	1710.06	1787.07	1730.88	0	0	2030.32	124.585	0	0	1777.13	38.1066
2-methylbutanoate	283880	285305	216997	240243	433645	390102	301064	292568	311743	238040	191017	139974	397500	332102	262036	223108	256606	16842.7	354345	34426.5	220193	36499.2	303686	38553.1
2-methylpropanoate	85656.1	95292.6	92991.5	93470.9	173326	163119	156768	155959	97749.4	89625.3	96119.1	96458	169433	153751	159402	158995	91852.8	2124.19	162293	4010.97	94988	1821.72	160395	3275.73
3-methyl-1-butanol	0	0	0	0	1697.24	1697	1682.96	1637.97	0	0	0	0	1440.05	1420.22	1567.76	1479.33	0	0	1678.79	14.0116	0	0	1476.84	32.7008
3-phenyllactate	3576.89	3113.09	3266.21	3273.35	6097.73	6585.24	6703.73	7127.87	3359.59	3595.15	3534.35	3485.18	5967.57	5640.46	6706.55	6164.53	3307.38	97.1433	6628.64	211.862	3493.57	50.0022	6119.78	223.46
3-phenylpropanoate	0	0	0	0	33812.1	38727.1	38873.5	44288.7	0	0	0	0	36450	37087.2	42263.2	41602.7	0	0	38925.4	2139.95	0	0	39350.8	1502.56
4-(methylthio)butanoate	0	0	0	0	35798.4	40532.3	40573	43211.6	0	0	0	0	39742.9	39075	46385.3	46079	0	0	40028.8	1543.17	0	0	42820.5	1975.39
5-aminopentanoic-acid	3.21289e+06	3.16516e+06	2.69139e+06	2.94518e+06	2.58241e+06	2.83645e+06	2.88669e+06	2.71411e+06	2.59981e+06	2.44159e+06	2.75445e+06	2.78975e+06	2.93917e+06	2.71081e+06	2.526e+06	2.91571e+06	3.00365e+06	119301	2.75491e+06	67968	2.6464e+06	79760.4	2.77292e+06	96976.4
5-methylhexanoate	8850.25	9837.25	9236.17	7885.61	28350.1	23575.8	25870.8	21907.8	10315.4	7351.52	8004.96	8267.5	24744.9	21142.9	23773	22054	8952.32	409.467	24926.1	1400.87	8484.85	639.853	22928.7	814.729
acetate	54598.7	51575.1	61501.5	53555.6	93527.4	98304.8	93866.5	83734.2	59625	57293.3	53259.7	53859.8	89710.1	96700.4	91667	95677.1	55307.7	2157.71	92358.2	3073.78	56009.5	1497.28	93438.6	1650.51
alanine	2.03907e+06	2.18814e+06	1.49271e+06	1.77784e+06	511235	450076	563423	426654	1.58914e+06	1.62806e+06	1.55215e+06	1.3796e+06	632828	293209	628607	608593	1.87444e+06	152905	487847	30862.5	1.53724e+06	54783.8	540809	82702.5
arginine	17893.2	13817	15133.9	18996	10283.1	19935.8	19233.2	13588.7	10387.1	6837.6	16562.4	10697.1	15866.3	21994.3	7300.18	15635.4	16460	1198.23	15760.2	2313.21	11121.1	2014.01	15199.1	3016.67
aspartate	884667	857177	604160	722272	351506	566709	624299	839443	625120	453644	759784	699318	696312	573562	547990	662922	767069	64868.3	595489	100291	634466	66266.1	620196	35364.3
butanoate	1119.99	1306.97	1273.82	1328.94	8840.55	8798.31	9338.28	9182.71	1155.73	1046.69	1046.58	1080.22	9331.45	9287.6	9031.12	9011.03	1257.43	47.1929	9039.96	131.508	1082.3	25.7225	9165.3	83.8492
ethanol	0	0	0	0	5612.32	5271.27	4511.42	3646.77	0	0	0	0	5222.49	3715.97	3833.27	3643.18	0	0	4760.44	436.742	0	0	4103.73	374.97
fumarate	0	0	0	0	6103.89	5783.77	7247.92	2906.41	0	0	0	0	3540.66	4218.39	7339.46	5067.64	0	0	5510.5	923.16	0	0	5041.54	827.211
glutamate	3.21917e+06	3.36753e+06	1.82618e+06	2.44782e+06	1.6846e+06	2.09136e+06	2.33672e+06	2.43923e+06	2.06862e+06	2.18184e+06	2.20404e+06	2.01556e+06	3.11022e+06	2.7861e+06	2.86186e+06	2.43309e+06	2.71517e+06	358397	2.13798e+06	167823	2.11751e+06	45100.9	2.79782e+06	139898
glycine	846085	892801	740208	791547	295330	417946	426093	444678	691719	564530	803634	758210	314174	351516	274069	409221	817660	33084.4	396012	34023.6	704523	52015.3	337245	28734
hexanoate	0	0	0	0	10219.5	6824.9	6732.98	5883.55	0	0	0	0	6909.12	5526.42	6085.67	6157.97	0	0	7415.23	958.463	0	0	6169.79	283.983
isocaproate	1.00878e+06	963921	838416	894877	1.39905e+06	1.34597e+06	1.07532e+06	1.00623e+06	1.00221e+06	842220	764743	820592	1.33693e+06	1.02725e+06	1.02948e+06	1.08601e+06	926499	37560.4	1.20664e+06	97399.8	857442	50941.8	1.11992e+06	73603.6
isoglutamate	7384.54	6001.31	4397.47	6502.58	6891.37	9259.15	9853.33	8833.97	2589.78	3491.54	5050.69	4853.14	11266.3	8624.11	7303.06	10921.9	6071.47	626.976	8709.45	641.065	3996.29	583.023	9528.83	945.684
isoleucine	272260	271521	271668	266539	0	0	0	0	287764	231722	279777	267297	26845.1	28488	27371.6	29794.3	270497	1329.03	0	0	266640	12377.7	0	0
isovalerate	1.1645e+06	1.14217e+06	938496	934229	1.11537e+06	1.01151e+06	912549	846773	1.13979e+06	907192	965534	997688	1.04403e+06	912003	889349	900774	1.04485e+06	62806.7	971549	58687.6	1.00255e+06	49432	936540	36128.5
lactate	0	0	0	0	0	0	0	0	3.7504e+06	3.57232e+06	3.70315e+06	3.55556e+06	3.44245e+06	3.55635e+06	3.66667e+06	3.8034e+06	0	0	0	0	3.64536e+06	48107.3	3.61722e+06	77111.9
leucine	127466	158540	118370	124942	0	0	0	0	135878	90735.6	136747	131156	0	0	0	0	132330	8944.58	0	0	123629	11033.1	0	0
lysine	959435	910137	791752	861846	545976	881122	874714	907437	587582	600920	823393	827703	846025	846945	607864	822722	880793	35745.4	802312	85738.2	709900	66831	780889	57946.7
methionine	235419	230449	184482	212855	77061.8	97245.3	114731	110130	163779	155934	193016	194483	122807	110000	100191	113216	215801	11507.3	99791.9	8432	176803	9918.77	111554	4663.01
NA261	0	0	77471.5	71300.9	105434	100496	92331.9	20408.9	27841.8	92701.4	25809.3	74860.6	37771	50879.6	55261.2	67552.9	37193.1	21510.4	79667.6	19936.7	55303.3	16845.2	52866.2	6145.77
p-cresol	142552	151404	161811	161315	232700	221384	235586	232683	153035	160258	162793	156901	246332	238716	240039	240964	154271	4582.68	230588	3143.06	158247	2115.14	241513	1671.44
pentanoate	0	3573.59	3512.29	1897.73	29001.5	22879.7	27239.2	18989.7	4541.28	2798.05	3170.8	3632.92	24139.2	20741.4	21571.3	23259.3	2245.9	843.198	24527.5	2250.04	3535.76	376.156	22427.8	774.48
phenylacetate	14969	13242.6	15474.2	14913.7	18412.7	19807	20952.9	20156.9	15583.7	14557.7	15119.1	14720.4	18284.9	18395.9	20437.6	14312.2	14649.9	485.759	19832.4	530.491	14995.2	228.87	17857.6	1281.22
phenylalanine	372725	374462	276442	293736	187923	237028	258727	334919	284579	234458	309508	277167	299733	272718	258918	283827	329341	25794.3	254649	30581.6	276428	15606.5	278799	8639.65
propanoate	17403.8	18270.9	17981.6	19265.5	52971.7	47183.2	48305.5	47847.4	18547.9	18639.1	18754.1	18027.1	51070.9	48108.5	49477	52318.5	18230.4	389.256	49076.9	1318.55	18492	160.619	50243.7	919.059
serine	288871	286270	186531	224159	0	0	0	0	228639	123344	245080	213949	0	0	0	0	246458	24953.9	0	0	202753	27222.6	0	0
threonine	145862	143997	154709	150632	0	0	0	0	164658	121616	165598	150474	3760.79	4947.79	11792.7	4018.45	148800	2414.62	0	0	150587	10257.6	0	0
tryptophan	91084.1	94915.4	78569.4	86927.9	55225.1	73073	68519.6	89024.1	47985.7	68562.3	37440.4	73376.1	84194.3	89410.2	74388.7	60160.8	87874.2	3504.23	71460.5	6972.08	56841.1	8493.11	77038.5	6430.02
tyrosine	24449	22817.2	22506.3	23004	16817.8	15241.9	16877.8	14934.8	19912	21125.4	21826.2	21513	16480.8	17019.7	15796.4	14322.6	23194.1	430.698	15968.1	511.908	21094.2	419.297	15904.9	583.793
Unknown#1588.7-cdi-mns_004	3953.86	0	4874.89	4595.69	0	0	0	0	4501.16	4993.57	4428.2	4252.64	0	0	0	0	3356.11	1135.2	0	0	4543.89	158.706	0	0
valine	998069	985899	1.01824e+06	1.01782e+06	189103	200271	155791	164631	1.08576e+06	954832	1.07621e+06	1.0626e+06	116218	104893	120200	122911	1.005e+06	7917.98	177449	10368.4	1.04485e+06	30379.9	116056	3966.59

## Sheet: B_intracellular
Influence of L-lactate and low glucose concentrations on the metabolism and the toxin formation of Clostridioides difficile
S3 File B: Data of the gas chromatography mass spectrometry based analysis of the intracellular compounds. Shown are the normalized peak areas of the singe values, the mean values and the standard errors measured for C. difficile 630∆erm in the exponential (1/2 ODmax ,exp) and stationary phase (ODmax ,stat) cultivated in CAM and CAM + L-lactate. Metabolites under detection limit were shown as "0".
Compound	CAM								CAM + L-lactate								CAM exp		CAM stat		CAM + L-lactate exp		CAM + L-lactate stat
	exp 1	exp 2	exp 3	exp 4	stat 1	stat 2	stat 3	stat 4	exp 1	exp 2	exp 3	exp 4	stat 1	stat 2	stat 3	stat 4	Mean value	Standard error	Mean value	Standard error	Mean value	Standard error	Mean value	Standard error
(4-hydroxyphenyl)acetate	3152.12	3072.46	2208.34	2355.43	2070.26	2939.83	2325.62	2204.04	2248.71	2354.89	3435.99	3051.76	2106.94	1997.17	1592.51	1640.33	2697.09	242.138	2384.94	192.173	2772.84	283.866	1834.24	128.11
2-aminobutanoate	2.70295e+06	854759	547892	730105	1.43361e+06	617333	1.23579e+06	826977	632333	783178	747977	884442	649223	508972	455684	468782	1.20893e+06	501978	1.02843e+06	186359	761982	52002.2	520665	44326.7
2-hydroxyisocaproate	46696.7	43425.6	17327.2	20731.5	10312.7	15158.5	16241.7	12277.1	38031.9	30223.5	47948.2	57577.6	9481.57	8660.28	7334.14	7446.39	32045.2	7576.26	13497.5	1351.61	43445.3	5945.02	8230.6	513.822
2-oxoglutarate	235962	261795	54138.6	112542	49140.4	81637.2	232775	7684.69	183798	118814	134651	126546	116072	54319.2	0	18350.9	166109	49532.9	92809.2	49047.8	140952	14643.2	47185.7	25583.5
3-phenyllactate	3700.74	3410.39	1908.48	2679.43	3883.69	6607.89	5761.61	5223.09	0	0	0	0	3861.21	4145.91	0	3556.42	0	0	5369.07	571.286	0	0	2890.89	971.116
3-phenylpropanoate	19162.6	17265.4	3524.99	3597.31	26448.4	37317.3	31441.8	31706.5	7840.39	8960.25	12912.8	14404.6	22985.7	22671.7	17693.9	19939.5	10887.6	4247.63	31728474	2221.05	11029.5	1565	20822.7	1247.22
4-Methylthiobutanoate	5980.12	4858.97	2598.03	3781.58	27671.1	47477.1	37672.5	33638.9	3838.29	3826.85	4769.2	5125.42	24739.2	25911.4	20664.1	21360.8	4304.68	724.605	36614.9	4162.86	4389.94	329.918	23168.9	1275.76
5-aminopentanoic-acid	893986	623483	335812	514603	2.17546e+06	1.80339e+06	2.18292e+06	1.04879e+06	510599	808516	875872	548716	1.56959e+06	1.90748e+06	1.02119e+06	1.15203e+06	591971	116836	1.80264e+06	266442	685926	91594.3	1.41257e+06	202205
adipic acid	12006.8	5742.78	4445.24	6296.77	7753.53	5186.33	14782.8	4904.1	33242.7	6302.58	6849.39	9456.57	6869.84	4960.79	3757.38	11438.1	7122.9	1673.56	8156.68	2299.82	13962.8	6463.37	6756.52	1686.94
alanine	369164	373541	219820	244739	111171	107627	75140.3	96173	133021	205049	291623	270794	87546.4	84157.3	67244.1	53644.7	301816	40477.8	97527.8	8119.77	225122	35816.5	73148.1	7872.7
aspartate	518560	357204	180011	237687	322375	97193.8	344335	270061	245274	204022	138731	132897	104613	16863.4	5371.01	203987	323366	74798	258491	55977	180231	27017.6	82708.5	46102.2
benzoate	10500.5	12237	9356.49	9439.58	18926.2	19948.3	20618.3	20150.7	21662.5	17831.9	9519.98	9658.99	16185.5	16752.4	13583.5	15114	10383.4	670.503	19910.9	356.94	14668.3	3034.86	15408.8	696.845
decanoic acid	2272.64	2847.53	2112.58	2375.34	1721.89	1917.12	2355.24	2128.74	2035.43	2101.58	2493.91	2243.14	1854.42	2015.95	1923.71	1840.99	2402.02	158.036	2030.75	136.384	2218.52	101.506	1908.77	40.0594
fumarate	3189.64	3857	4216.21	4094.99	2939.32	3404.37	2826.1	4550.47	2434.31	3126.29	4245.88	3515.49	3446.51	3499.46	3221.9	3190.17	3839.46	229.093	3430.07	393.867	3330.49	378.264	3339.51	78.0843
glutamate	778363	246746	486294	529923	612822	0	390012	286681	457052	253178	39045.5	0	138688	0	0	414429	510332	108888	322379	127192	187319	105738	138279	97682
glutarate	1652.71	1361.86	1143.29	1566.94	1582.51	1267.22	1805.47	1162.27	2101.86	1363.28	1646.78	1238.77	1421.13	1341.23	0	1534.72	1431.2	113.72	1454.37	147.207	1587671	191.478	1074.27	360.284
glycerate	3740.25	4896.68	3717.53	3674.53	1980.89	1977.92	2057.48	2087.82	2164.09	3574.45	4403.94	2704.81	2096.12	2263.08	2221.58	1840.11	4007.25	296.791	2026.03	27.6284	3211.82	492.229	2105.22	95.2313
glycine	286516	247423	141036	154142	123137	145400	151003	130050	213731	207076	283446	214675	100645	128132	119413	119270	207279	35475	137398	6496.76	229732	17984.5	116865004	5790.21
glycolate	4881.34	5236.91	4782.09	4691.12	4230.95	5536.05	3122.79	5935.8	3128.78	4383	4951.22	5423.91	4282.77	4417.67	3829.05	4540.17	4897.87	119.502	4706.4	641.197	4471.73	495.642	4267.42	155.286
hexanoate	229504	163844	84141.3	129592	121535	146372	114361	280543	149113	103295	175825	142380	163351	91725.9	140833	79920.7	151770	30623.9	165702	38889.5	142653	14975.7	118958	19821.6
homoserine	14857.4	6014.98	6298.24	7157.1	12066	6727.88	7329.97	5485.47	4672.64	6490.63	6129.5	5703.12	6787.88	7484.6	3513.05	5682.54	8581.94	2105.87	7902.33	1440.04	5748.97	393.22	5867.02	867.937
hydroxylamine	115097	97063.1	73740.3	88755.3	62380.2	58227.6	46903.1	63674.7	115671	137119	106707	88244.4	91262.7	71117.4	96281.2	73014.4	93664	8621.6	57796.4	3812.44	111935	10152	82918.9	6360.98
isocaproate	4316.63	4963.7	5771.22	5634.89	3184.92	2928.51	2152.8	4615.3	3769.16	2664.12	5082.17	4090.49	3599.38	2664	3423.65	2281.55	5171.61	335.208	3220.39	514.133	3901.49	498.19	2992.15	311.924
isoglutamate	122471	54768.2	107580	123067	29866.2	0	14538.7	9278.47	35349.3	40054.9	2497.63	0	7619.1	0	0	15281.5	101972	16137.1	13420.8	6251.52	19475.5	10579.2	5725141	3656.78
isoleucine	380203	361249	198060	222240	0	0	0	0	241144	240554	364027	362322	0	0	0	0	290438	46776.7	0	0	302012	35314.4	0	0
lactate	0	0	0	0	0	0	0	0	2.69019e+06	2.79609e+06	3.80629e+06	4.05004e+06	1.81792e+06	1.72681e+06	1.44586e+06	1.376e+06	0	0	0	0	3.33565e+06	346361	1.59165e+06	106936
leucine	106658	102718	53531.7	51539.5	0	0	0	0	78244.3	73833.5	103496	115055	0	0	0	0	78611.7	15082	0	0	92657.2	9921.38	0	0
levulinic acid	25152.1	13895.3	12447.6	14152.4	19549.3	13644.2	14410.7	12743.4	19072.9	13361.6	16354.1	13872.7	12085.7	12916.6	10730.2	10156.7	16411.8	2937.48	15086.9	1525.99	15665.3	1310.43	11472.3	628.724
methionine	67373.7	50776.8	28661.5	40141.9	40127	35179.1	48718.6	30003.2	67924.3	46934.2	48116.8	41747.9	34000.9	11295.1	3481.31	29293.3	46738.5	8228.06	38507	3982.15	51180.8	5749.98	19517.7	7246.28
NA104	4213.46	4154.44	3083.02	3136.39	3209.84	3528.04	4491.3	2058.87	3811.77	3034.38	3919.47	3539.91	3647.79	4158.33	2988.73	4347.36	3646.83	310.533	3322.01	501.48	3576.38	197.53	3785.55	303.932
NA228	140236	95675.7	77658.9	36733.5	89926.5	67685.7	68506	62736.1	77945.7	66874.3	72716.7	64819	94544.2	87607.6	83313.2	70172.5	87575.9	21451.4	72213.6	6040.26	70588.9	2968.46	83909.4	5130.24
nonanoate	4364.52	5270.91	4375.24	4506.21	3554	3761.05	4319.08	4763.85	4502.43	3921.62	4610.58	4060.57	4419.84	4113.62	3803.87	3573.97	4629.22	216.307	4099.5	274.118	4273.8	167.131	3977.83	184.204
phenylacetate	16963.1	13499.4	7660.66	10653.6	11780.8	15466.8	14576.9	14181.3	10786.5	9702.42	17757	14640.6	13050.7	10208.4	8057.92	10137.2	12194.2	1986.88	14001.4	787.522	13221.7	1846.12	10363.6	1025.19
phenylalanine	100439	58727.3	32385.9	45446.7	52855.5	15111.1	74950.9	56029.2	79106.1	50254.6	18631.9	20241.9	42736.7	6214.17	0	48228.8	59249.8	14745.2	49736.7	12530	42058.6	14330.8	24294.9	12349.4
phosphate-monomethyl ester	47071	40873.6	50033.8	48061.9	40773.2	73194.8	43313.1	67211.5	39196.2	37009.6	49556.9	46807.6	50981.6	56161.8	32090.4	43911.3	46510.1	1977.14	56123.2	8236.65	43142.6	2996.71	45786.3	5210.06
pyruvate	4455.56	6335.47	6846.97	8024.88	0	0	0	0	5759.86	4936.55	10592.4	3810.92	1593.34	3758.01	0	0	6415.72	742.97	0	0	6274.95	1493.57	1337.84	889.857
ribose	2149.89	2670.23	2139.98	2344.3	1889.4	1858.92	2331.76	1578.98	1971.03	1828.26	2521.62	1039.96	992.398	671.95	1045.32	1742.16	2326.1	123.978	1914.76	155.563	1840.22	305.773	1112.96	225.369
serine	338521	273112	102383	140846	8842.53	8570.29	7410.74	7537.63	189142	171144	269283	294294	7112.4	6665.7	5254.09	5354.07	213715	55384.4	8090.3	360.956	230966	30009.3	6096.56	466.987
succinate	9551.39	15675.3	16616.5	24224.7	42355.7	27750.2	13375	33948.9	7053.16	31951.2	10869.7	14656.6	54821.8	40463.1	6594.57	15172.7	16517	3008.97	29357.5	6110.48	16132.7	5496.53	29263.1	11147.1
threonine	62040.9	51948.9	19284.2	27813.5	1531.34	1560	1663.92	1625.33	34548.8	30559	56104.6	56754.4	1510.96	1548.4	1396.38	1464.99	40271.9	10024.7	1595.15	30.2042	44491.7	6941.51	1480.18	32.729
Unknown#1032.2-cdi-mns_001	1425.78	1367.51	1067.91	1238.18	1259.82	1242.12	1244.42	1159.23	715.056	584.977	1621.88	983.139	1104.82	1193.93	1172.75	708.538	1274.85	79.339	1226.4	22.7324	976.264	230.616	1045.01	113.756
Unknown#1147-dsh-skl_001	13569.6	19254.3	18226.9	13508.3	10361.8	8450.4	23163.4	7053.15	31043.2	15642.1	17791.7	7433.72	13911.7	13802	13091.8	10534.6	16139.8	1516.21	12257.2	3698.11	17977.7	4893.63	12835	788.039
Unknown#1176.36-ppu-cja_003	312318	518370	474847	395078	313454	371703	131219	370755	99066.7	249958	756408	492036	299923	502275	427597	226903	425153	45456.2	296782	56843.4	399367	143924	364175	61958.4
Unknown#1325.8-pin-mhe_007	9735.31	9090.5	2453.1	2895.22	7526.11	9573.34	5741.45	2128.43	7278.81	6039.77	7323.48	8513.61	2902.03	4406.32	908.689	1776.45	6043.53	1951.84	6242.33	1579	7288.91	505.103	2498.37	755.615
Unknown#1385.3-pae-bth_024	4544.61	1992.73	2821.05	2883.99	2772.3	2819.56	1925.55	2871.93	5265.26	2161.79	2191.03	2408.65	2136.23	2154.43	1832.38	2550.68	3060.59	534.728	2597.33	224.852	3006.68	754.871	2168.43	147.275
Unknown#1961.1-cdi-mns_005	2329.94	2848.08	2305.81	1830.41	3543.86	1839.19	2553.54	2215.2	1844.25	2045.11	2695.57	1860.01	2281.65	2560.02	2467.65	2199.27	2328.56	207.881	2537.95	365.664	2111.24	200.046	2377.15	82.8637
valine	1.46706e+06	1.32511e+06	598424	811636	256752	186681	316497	143593	994009	905621	1.22533e+06	1.34727e+06	194468	174998	138850	135979	1.05056e+06	206228	225881	38157.7	1.11806e+06	101884	161074	14238.3
