# Supplementary material for: Influence of L-lactate and low glucose concentrations on the metabolism and the toxin formation of Clostridioides difficile
Source: PLoS One. 2021 Jan 7;16(1):e0244988. doi: 10.1371/journal.pone.0244988 (PMC7790285; doi:10.1371/journal.pone.0244988)
Supplement: S4 File — Log2 fold changes in gene transcription measured for C. difficile 630Δerm in CAM+L in the exponential phase (½ ODmax) and the stationary phase (ODmax) were compared to those in CAM. Shown are the locus tags of the array design [41] as well as the adaptation to Dannheim et al. [28]. (XLSX) [file pone.0244988.s005.xlsx]

## Sheet: transcriptom
Influence of L-lactate and low glucose concentrations on the metabolism and the toxin formation of Clostridioides difficile
S4 File: Data of the microarray analysis of C. difficile 630∆erm in CAM and CAM + L-lactate the exponential and the stationary phase. Log2 fold changes in gene transciption measured for C. difficile 630∆erm in CAM + L-lactate in the exponential phase (1/2ODmax) and the stationary phase (ODmax) were compared to those in CAM. Shown are the locus tags of of the array design [41] as well as the adapt…
Locus tag (Dannheim et al. 2017a)	Locus tag (array design)	Gene name	Exponential phase		Stationary phase
			log2 FC	adj. p-value	log2 FC	adj. p-value
CDIF630erm_00001	[gene=CD630DERM_00010]	dnaA	-0.0316408	0.540544	-0.122027	0.0178774
CDIF630erm_00002	[gene=CD630DERM_00020]	dnaN	0.0148283	0.805602	-0.0761642	0.124245
CDIF630erm_00003	[gene=CD630DERM_00030]		-0.0654478	0.338163	-0.311432	0.00270023
CDIF630erm_00004	[gene=CD630DERM_00040]	recF	0.0353728	0.536163	-0.0966066	0.0569166
CDIF630erm_00005	[gene=CD630DERM_00050]	gyrB	0.0513788	0.278307	0.0404151	0.452844
CDIF630erm_00006	[gene=CD630DERM_00060]	gyrA	0.22471	0.0106684	0.0466055	0.305523
CDIF630erm_00007	[gene=CD630DERM_00070]		-0.147265	0.0865249	-0.312271	0.00253096
CDIF630erm_00008	[gene=CD630DERM_00080]		-0.0521754	0.227069	-0.0456613	0.428147
CDIF630erm_00009	[gene=CD630DERM_00090]	rsbV	-0.067737	0.150368	-0.17738	0.00890988
CDIF630erm_00010	[gene=CD630DERM_00100]	rsbW	-0.0238878	0.573257	-0.124902	0.0385045
CDIF630erm_00011	[gene=CD630DERM_00110]	sigB	0.00963332	0.818709	-0.115406	0.0223071
CDIF630erm_00021	[gene=CD630DERM_00120]	niaR	-0.0963495	0.151321	-0.0744644	0.13115
CDIF630erm_00022	[gene=CD630DERM_00130]	mscS	-0.0374515	0.626189	-0.00987479	0.813511
CDIF630erm_00024	[gene=CD630DERM_00140]	serS1	0.0409077	0.324521	0.0266564	0.601306
CDIF630erm_00025	[gene=CD630DERM_00150]	tadA	-0.188387	0.0669876	-0.152288	0.128509
CDIF630erm_00030	[gene=CD630DERM_00160]	dnaX	0.000873026	0.990853	0.0627656	0.303277
CDIF630erm_00031	[gene=CD630DERM_00170]	ybaB	-0.0380052	0.512416	0.0325307	0.427655
CDIF630erm_00032	[gene=CD630DERM_00180]	recR	-0.062469	0.157816	-0.0739147	0.119409
CDIF630erm_00033	[gene=CD630DERM_00181]		-0.358964	0.0079488	-0.213595	0.00509832
CDIF630erm_00034	[gene=CD630DERM_00190]	ugtP1	0.0532886	0.359812	0.052956	0.272687
CDIF630erm_00081	[gene=CD630DERM_00200]		-0.104622	0.0489193	-0.0218405	0.582305
CDIF630erm_00083	[gene=CD630DERM_00210]	pycA	-0.00872801	0.892374	-0.0157726	0.817121
CDIF630erm_00084	[gene=CD630DERM_00220]	fusA1	-0.0776287	0.354889	0.0187825	0.817121
CDIF630erm_00085	[gene=CD630DERM_00230]	ctsR	-0.366929	0.0135848	-0.310239	0.0214351
CDIF630erm_00086	[gene=CD630DERM_00240]	mcsA	-0.423231	0.0079488	-0.200912	0.120518
CDIF630erm_00087	[gene=CD630DERM_00250]	mcsB	-0.388351	0.0122747	-0.218352	0.0690813
CDIF630erm_00088	[gene=CD630DERM_00260]	clpC	-0.386687	0.0120031	-0.0798499	0.322023
CDIF630erm_00089	[gene=CD630DERM_00270]	radA	-0.131559	0.0399901	0.0179517	0.854588
CDIF630erm_00090	[gene=CD630DERM_00280]	disA	-0.0980347	0.0635394	-0.016696	0.793958
CDIF630erm_00091	[gene=CD630DERM_00290]		-0.117676	0.191781	-0.154329	0.0156332
CDIF630erm_00092	[gene=CD630DERM_00300]		-0.10009	0.326932	-0.0552684	0.196172
CDIF630erm_00093	[gene=CD630DERM_00310]		0.0762981	0.148447	0.0440122	0.348865
CDIF630erm_00094	[gene=CD630DERM_00320]	exgA	-0.129753	0.069494	-0.0500523	0.217994
CDIF630erm_00095	[gene=CD630DERM_00330]		0.16609	0.017075	0.247234	0.00240457
CDIF630erm_00096	[gene=CD630DERM_00340]		0.243535	0.00815054	0.215144	0.00294152
CDIF630erm_00097	[gene=CD630DERM_00350]		0.107495	0.042075	0.125601	0.0392391
CDIF630erm_00098	[gene=CD630DERM_00360]	acoA	-0.0289814	0.472962	0.142629	0.0249827
CDIF630erm_00099	[gene=CD630DERM_00370]	acoB	-0.0766299	0.145267	0.094014	0.0611237
CDIF630erm_00100	[gene=CD630DERM_00380]	acoC	0.0839199	0.130669	0.0808181	0.0569166
CDIF630erm_00101	[gene=CD630DERM_00390]	acoL	-0.17524	0.0199176	-0.00625609	0.902693
CDIF630erm_00102	[gene=CD630DERM_00400]		0.149827	0.0305335	0.218638	0.00305188
CDIF630erm_00103	[gene=CD630DERM_00410]		0.0501411	0.233526	0.131951	0.0248454
CDIF630erm_00104	[gene=CD630DERM_00420]		-0.14208	0.0183304	-0.0533465	0.338549
CDIF630erm_00105	[gene=CD630DERM_00430]		0.243495	0.00536913	0.32276	0.00125891
CDIF630erm_00106	[gene=CD630DERM_00440]		0.132369	0.0457043	0.153837	0.0111012
CDIF630erm_00107	[gene=CD630DERM_00450]		0.275682	0.00411008	0.288213	0.000960458
CDIF630erm_00108	[gene=CD630DERM_00460]		-0.0555387	0.237887	0.0304305	0.609993
CDIF630erm_00109	[gene=CD630DERM_00470]	ispD	0.190141	0.00957344	0.203816	0.0035122
CDIF630erm_00110	[gene=CD630DERM_00480]	ispF	0.115732	0.0322725	0.102875	0.125891
CDIF630erm_00112	[gene=CD630DERM_00490]	proS1	0.468725	0.00900363	0.236517	0.00588737
CDIF630erm_00113	[gene=CD630DERM_00500]	proS2	0.258071	0.0112911	0.0492651	0.560649
CDIF630erm_00114	[gene=CD630DERM_00510]	gltX	0.0553647	0.275313	0.0847869	0.0808087
CDIF630erm_00115	[gene=CD630DERM_00511]		-0.00193468	0.994686	-0.502288	0.00147089
CDIF630erm_00116	[gene=CD630DERM_00520]	cysS	-0.309481	0.0694177	-0.301506	0.00179661
CDIF630erm_00117	[gene=CD630DERM_00530]	mrnC	-0.316956	0.0962719	-0.394845	0.00147089
CDIF630erm_00118	[gene=CD630DERM_00540]	thyX	-0.223502	0.125006	-0.29991	0.00126452
CDIF630erm_00119	[gene=CD630DERM_00550]		-0.209999	0.0892729	-0.211842	0.00599307
CDIF630erm_00120	[gene=CD630DERM_00560]		-0.265372	0.0197908	-0.239549	0.00271613
CDIF630erm_00121	[gene=CD630DERM_00570]	sigH	-0.215158	0.0231321	-0.200222	0.00822826
CDIF630erm_00122	[gene=CD630DERM_00580]	tuf1	0.118356	0.0551924	0.0241162	0.784543
CDIF630erm_00123	[gene=CD630DERM_00581]	rpmG	0.144853	0.0507743	-0.135736	0.0220029
CDIF630erm_00124	[gene=CD630DERM_00590]	secE	0.127174	0.0403298	0.0415885	0.391461
CDIF630erm_00125	[gene=CD630DERM_00600]	nusG	0.149158	0.0541908	0.0597034	0.207056
CDIF630erm_00126	[gene=CD630DERM_00610]	rplK	0.159211	0.0335326	0.0460557	0.421704
CDIF630erm_00127	[gene=CD630DERM_00620]	rplA	0.212271	0.0126678	0.050857	0.441032
CDIF630erm_00129	[gene=CD630DERM_00630]	rplJ	0.309536	0.0143794	-0.0074193	0.958091
CDIF630erm_00130	[gene=CD630DERM_00640]	rplL	0.306321	0.0099564	-0.0401219	0.758519
CDIF630erm_00131	[gene=CD630DERM_00650]		-0.360714	0.0854455	-0.179026	0.0167757
CDIF630erm_00132	[gene=CD630DERM_00660]	rpoB	0.133934	0.099119	0.0772205	0.2032
CDIF630erm_00133	[gene=CD630DERM_00670]	rpoC	0.158003	0.0162265	0.0202118	0.640813
CDIF630erm_00134	[gene=CD630DERM_00680]	rpsL	0.154336	0.0391289	-0.00948093	0.921315
CDIF630erm_00135	[gene=CD630DERM_00690]	rpsG	0.155391	0.0422946	0.014119	0.900822
CDIF630erm_00136	[gene=CD630DERM_00700]	fusA2	0.197934	0.0370439	-0.0333953	0.767625
CDIF630erm_00137	[gene=CD630DERM_00710]	tuf2	0.135034	0.0298772	0.0286344	0.735412
CDIF630erm_00138	[gene=CD630DERM_00720]	rpsJ	0.151092	0.0225753	0.0259663	0.767625
CDIF630erm_00139	[gene=CD630DERM_00730]	rplC	0.157816	0.0135042	0.126505	0.20916
CDIF630erm_00140	[gene=CD630DERM_00740]	rplD	0.164486	0.0168008	0.109701	0.207511
CDIF630erm_00141	[gene=CD630DERM_00750]	rplW	0.148144	0.0181623	0.0477157	0.622735
CDIF630erm_00142	[gene=CD630DERM_00760]	rplB	0.197222	0.00988608	0.0682043	0.44033
CDIF630erm_00143	[gene=CD630DERM_00770]	rpsS	0.157444	0.012117	-0.013745	0.896982
CDIF630erm_00144	[gene=CD630DERM_00780]	rplV	0.217727	0.0124032	-0.0687351	0.508256
CDIF630erm_00145	[gene=CD630DERM_00790]	rpsC	0.205268	0.00732534	0.0334406	0.723994
CDIF630erm_00146	[gene=CD630DERM_00800]	rplP	0.204144	0.00795991	0.0598029	0.539077
CDIF630erm_00147	[gene=CD630DERM_00801]	rpmC	0.201425	0.0113939	-0.120445	0.365412
CDIF630erm_00148	[gene=CD630DERM_00810]	rpsQ	0.170258	0.00932779	-0.0150921	0.910436
CDIF630erm_00149	[gene=CD630DERM_00820]	rplN	0.198672	0.00930197	0.0232989	0.852459
CDIF630erm_00150	[gene=CD630DERM_00830]	rplX	0.21098	0.010966	-0.0900938	0.521167
CDIF630erm_00151	[gene=CD630DERM_00840]	rplE	0.22295	0.0150488	-0.092462	0.507402
CDIF630erm_00152	[gene=CD630DERM_00841]	rpsZ	0.235132	0.00791374	-0.0267956	0.855645
CDIF630erm_00153	[gene=CD630DERM_00850]	rpsH	0.223294	0.0181623	-0.0702971	0.607661
CDIF630erm_00154	[gene=CD630DERM_00860]	rplF	0.222699	0.00792416	-0.0725103	0.614719
CDIF630erm_00155	[gene=CD630DERM_00870]	rplR	0.222914	0.0137484	-0.0372895	0.805255
CDIF630erm_00156	[gene=CD630DERM_00880]	rpsE	0.310874	0.00396477	0.0254538	0.858325
CDIF630erm_00157	[gene=CD630DERM_00881]	rpmD	0.263303	0.00589357	-0.163483	0.354842
CDIF630erm_00158	[gene=CD630DERM_00890]	rplO	0.230213	0.00636301	-0.0199541	0.900085
CDIF630erm_00159	[gene=CD630DERM_00900]	secY	0.216728	0.0156113	-0.0584837	0.649796
CDIF630erm_00160	[gene=CD630DERM_00910]	adk	0.21201	0.0141217	-0.0207614	0.870473
CDIF630erm_00161	[gene=CD630DERM_00920]	map1	0.236915	0.00840979	0.0281249	0.817545
CDIF630erm_00162	[gene=CD630DERM_00930]		0.116007	0.0713036	-0.233432	0.0564699
CDIF630erm_00163	[gene=CD630DERM_00940]	infA	0.259042	0.0079488	-0.0737258	0.544642
CDIF630erm_00164	[gene=CD630DERM_00941]	rpmJ	0.206906	0.0139526	-0.188717	0.207056
CDIF630erm_00165	[gene=CD630DERM_00950]	rpsM	0.181608	0.0139105	-0.0801451	0.462398
CDIF630erm_00166	[gene=CD630DERM_00960]	rpsK	0.262509	0.00597663	0.00661073	0.953096
CDIF630erm_00167	[gene=CD630DERM_00970]	rpsD	0.21487	0.0175766	-0.0376233	0.712935
CDIF630erm_00168	[gene=CD630DERM_00980]	rpoA	0.214476	0.0186898	-0.0882737	0.443126
CDIF630erm_00169	[gene=CD630DERM_00990]	rplQ	0.211747	0.0177148	-0.104562	0.381436
CDIF630erm_00170	[gene=CD630DERM_01000]	ecfA1	-0.0746543	0.541793	0.0210572	0.6907
CDIF630erm_00171	[gene=CD630DERM_01010]	ecfA2	-0.0990851	0.230097	0.0956887	0.109627
CDIF630erm_00172	[gene=CD630DERM_01020]	ecfT	-0.0751841	0.294745	-0.0605682	0.182598
CDIF630erm_00173	[gene=CD630DERM_01030]	truA1	-0.0376457	0.573224	0.00956038	0.813511
CDIF630erm_00174	[gene=CD630DERM_01040]	rplM	0.0775993	0.132853	0.0401319	0.467568
CDIF630erm_00175	[gene=CD630DERM_01050]	rpsI	0.117045	0.0501497	0.0107915	0.870574
CDIF630erm_00176	[gene=CD630DERM_01060]	cwlD	0.0403814	0.364578	0.129038	0.0123974
CDIF630erm_00203	[gene=CD630DERM_01070]	aspC	0.114881	0.0514649	-0.128123	0.0384622
CDIF630erm_00204	[gene=CD630DERM_01080]	nrdD	0.0133618	0.915281	-0.0726005	0.412105
CDIF630erm_00205	[gene=CD630DERM_01090]	nrdG	0.0836594	0.181725	-0.0166067	0.751574
CDIF630erm_00225	[gene=CD630DERM_01100]	ybbP	-0.114506	0.0766776	0.0486034	0.373485
CDIF630erm_00226	[gene=CD630DERM_01110]		-0.0830232	0.172271	0.00979342	0.82437
	[gene=CD630DERM_01111]		0.0015783	0.983211	0.0106768	0.8131
CDIF630erm_00227	[gene=CD630DERM_01120]	ptb1	-0.21388	0.138914	-0.0458243	0.580213
CDIF630erm_00228	[gene=CD630DERM_01130]	buk	-0.232679	0.0989602	-0.0276085	0.616316
CDIF630erm_00229	[gene=CD630DERM_01140]		-0.211441	0.0933713	-0.0754257	0.135238
CDIF630erm_00230	[gene=CD630DERM_01150]	vorC1	-0.123088	0.138517	-0.0527878	0.26443
CDIF630erm_00231	[gene=CD630DERM_01160]	vorB1	-0.087991	0.249594	0.0104045	0.86562
CDIF630erm_00232	[gene=CD630DERM_01170]	vorA1	-0.0713251	0.411754	-0.0758333	0.120518
CDIF630erm_00233	[gene=CD630DERM_01180]	vorA*1	-0.0510476	0.588362	-0.105582	0.0924362
CDIF630erm_00234	[gene=CD630DERM_01190]	glmM	0.0290513	0.678345	0.00759623	0.90436
CDIF630erm_00236	[gene=CD630DERM_01200]	glmS	0.115867	0.059666	0.0836153	0.105212
CDIF630erm_00237	[gene=CD630DERM_01210]		-0.106141	0.0580918	-0.0989901	0.115366
CDIF630erm_00238	[gene=CD630DERM_01220]		-0.0373787	0.502804	-0.125715	0.0395788
CDIF630erm_00239	[gene=CD630DERM_01230]	murA	0.027536	0.664317	0.0485749	0.345915
CDIF630erm_00240	[gene=CD630DERM_01240]	spoIID	0.0576614	0.179664	0.0326214	0.412275
CDIF630erm_00241	[gene=CD630DERM_01250]		0.0508492	0.281847	-0.00307071	0.954133
CDIF630erm_00242	[gene=CD630DERM_01260]	spoIIID	0.0752508	0.202783	0.0682349	0.229186
CDIF630erm_00243	[gene=CD630DERM_01270]	mreB1	-0.00455537	0.940824	0.033425	0.453371
CDIF630erm_00244	[gene=CD630DERM_01280]	fabZ	0.0362938	0.377505	-0.0467926	0.4499
CDIF630erm_00245	[gene=CD630DERM_01290]		0.266214	0.0316589	0.376365	0.000768929
CDIF630erm_00247	[gene=CD630DERM_01300]	metK	-0.0710074	0.347018	0.0341331	0.46844
CDIF630erm_00248	[gene=CD630DERM_01310]		0.191691	0.014144	0.329737	0.00175117
CDIF630erm_00249	[gene=CD630DERM_01320]	yrrC	-0.138153	0.0485899	0.0580523	0.251842
CDIF630erm_00250	[gene=CD630DERM_01330]		-0.0655692	0.152575	-0.0990678	0.0430237
CDIF630erm_00251	[gene=CD630DERM_01340]		-0.286139	0.0166338	-0.210915	0.00308369
CDIF630erm_00252	[gene=CD630DERM_01350]		-0.107409	0.086353	-0.0844078	0.0597956
CDIF630erm_00253	[gene=CD630DERM_01360]		0.0139889	0.793138	0.0284491	0.453172
CDIF630erm_00254	[gene=CD630DERM_01370]		0.373122	0.00330223	0.321755	0.00159096
CDIF630erm_00255	[gene=CD630DERM_01380]		0.165405	0.0112911	0.263265	0.0025634
CDIF630erm_00256	[gene=CD630DERM_01390]		0.0174158	0.695032	0.102955	0.0293249
CDIF630erm_00257	[gene=CD630DERM_01400]		0.0466184	0.286229	0.144443	0.0123009
CDIF630erm_00258	[gene=CD630DERM_01410]	cutC	0.0174031	0.699333	0.118769	0.0225223
CDIF630erm_00259	[gene=CD630DERM_01420]		-0.195778	0.103068	-0.0941568	0.199967
CDIF630erm_00260	[gene=CD630DERM_01430]	secA1	0.0270041	0.576962	0.00909554	0.817641
CDIF630erm_00262	[gene=CD630DERM_01440]	prfB	0.0281991	0.587639	0.0278083	0.549822
CDIF630erm_00263	[gene=CD630DERM_01450]		-0.0306838	0.573306	-0.00550597	0.910436
CDIF630erm_00264	[gene=CD630DERM_01460]		0.00695671	0.92321	-0.0493509	0.23667
CDIF630erm_00266	[gene=CD630DERM_01470]	ribU	0.118072	0.098781	0.0898168	0.0656162
CDIF630erm_00267	[gene=CD630DERM_01480]		-0.356367	0.00957344	-0.293349	0.00144968
CDIF630erm_00268	[gene=CD630DERM_01490]	tsaE	-0.424372	0.00396477	-0.409	0.00100526
CDIF630erm_00269	[gene=CD630DERM_01500]	tsaB	-0.134849	0.0330646	-0.16503	0.034575
CDIF630erm_00270	[gene=CD630DERM_01510]	rimI	-0.206534	0.0066117	-0.16024	0.00731779
CDIF630erm_00271	[gene=CD630DERM_01520]	tsaD	0.023733	0.606787	0.0479584	0.261342
CDIF630erm_00272	[gene=CD630DERM_01530]	hpdB	-0.0505299	0.384569	-0.0405276	0.614115
CDIF630erm_00273	[gene=CD630DERM_01540]	hpdC	-0.0940542	0.146461	-0.171132	0.0713773
CDIF630erm_00274	[gene=CD630DERM_01550]	hpdA	0.120438	0.0384512	0.112374	0.155431
CDIF630erm_00275	[gene=CD630DERM_01560]		-0.0225989	0.592989	-0.10435	0.0716293
	[gene=CD630DERM_01570]		0.140699	0.0280565	0.174782	0.00721024
CDIF630erm_00278	[gene=CD630DERM_01590]		-0.289608	0.00511658	-0.179679	0.0068155
CDIF630erm_00279	[gene=CD630DERM_01600]		-0.0363616	0.473116	0.000487469	0.990709
CDIF630erm_00280	[gene=CD630DERM_01610]		0.0957899	0.0707794	0.167866	0.00455319
CDIF630erm_00281	[gene=CD630DERM_01620]		-0.0572554	0.304928	-0.0496676	0.271929
CDIF630erm_00282	[gene=CD630DERM_01630]		0.0223491	0.763946	0.197659	0.00288322
CDIF630erm_00283	[gene=CD630DERM_01631]		0.0434847	0.392761	0.122922	0.0301887
CDIF630erm_00284	[gene=CD630DERM_01632]		-0.237393	0.00463914	-0.24154	0.00254379
CDIF630erm_00285	[gene=CD630DERM_01640]		-0.0699277	0.171623	0.0508919	0.242846
CDIF630erm_00286	[gene=CD630DERM_01650]		0.157974	0.0155442	0.131836	0.032128
CDIF630erm_00287	[gene=CD630DERM_01660]		0.488882	0.00121519	0.640452	0.000228352
CDIF630erm_00288	[gene=CD630DERM_01670]		0.123169	0.0225165	0.0930744	0.0568781
CDIF630erm_00289	[gene=CD630DERM_01680]		-0.174581	0.0349441	-0.0577036	0.379926
CDIF630erm_00290	[gene=CD630DERM_01690]		0.0486455	0.284826	0.151076	0.00780519
CDIF630erm_00291	[gene=CD630DERM_01700]		-0.0857686	0.067111	-0.110346	0.0278826
CDIF630erm_00292	[gene=CD630DERM_01710]	rex	-0.128091	0.0260527	-0.154274	0.0134818
CDIF630erm_00293	[gene=CD630DERM_01720]		-0.146401	0.0319705	-0.107705	0.0223797
CDIF630erm_00294	[gene=CD630DERM_01721]	fdxA	0.213641	0.0249664	-0.0291633	0.811232
CDIF630erm_00295	[gene=CD630DERM_01730]	capA	-0.0966877	0.0932538	-0.0287764	0.494635
CDIF630erm_00296	[gene=CD630DERM_01740]		-0.238423	0.0433132	0.0895647	0.285512
CDIF630erm_00297	[gene=CD630DERM_01750]		-0.145728	0.0145605	0.187981	0.0836201
CDIF630erm_00298	[gene=CD630DERM_01760]		-0.158764	0.0157052	0.257324	0.0270175
CDIF630erm_00299	[gene=CD630DERM_01770]	cfa	0.0394003	0.631462	-0.0910384	0.0822979
CDIF630erm_00300	[gene=CD630DERM_01780]		0.000238151	0.997103	0.117456	0.0148944
CDIF630erm_00301	[gene=CD630DERM_01790]	gluD	0.0812351	0.311649	0.0361138	0.440583
CDIF630erm_00302	[gene=CD630DERM_01810]		-0.120117	0.0398145	-0.162648	0.00982476
CDIF630erm_00303	[gene=CD630DERM_01811]		-0.0943492	0.0791932	-0.160454	0.00601606
	[gene=CD630DERM_01820]		-0.0880379	0.0952228	-0.225823	0.00518268
CDIF630erm_00304	[gene=CD630DERM_01830]		0.233639	0.0872039	0.202032	0.0140452
CDIF630erm_00305	[gene=CD630DERM_01840]	pyrB	0.0294123	0.650932	0.0562021	0.332205
CDIF630erm_00306	[gene=CD630DERM_01850]	pyrK	0.0350538	0.691371	0.0154676	0.801207
CDIF630erm_00307	[gene=CD630DERM_01860]	pyrD	0.0733626	0.20546	-0.0895924	0.0989443
CDIF630erm_00308	[gene=CD630DERM_01870]	pyrE	0.137379	0.0349441	-0.124972	0.126534
CDIF630erm_00309	[gene=CD630DERM_01880]		-0.129605	0.13026	-0.0878485	0.0766373
CDIF630erm_00310	[gene=CD630DERM_01890]		0.0367927	0.411754	0.0768691	0.0886563
CDIF630erm_00311	[gene=CD630DERM_01900]		-0.181873	0.010316	0.0675511	0.161717
CDIF630erm_00312	[gene=CD630DERM_01910]		-0.375394	0.0396161	-0.257614	0.014692
CDIF630erm_00313	[gene=CD630DERM_01920]	cls1	-0.471862	0.010316	-0.293897	0.00546234
CDIF630erm_00314	[gene=CD630DERM_01930]	groS	-0.0670332	0.308849	0.0803271	0.272687
CDIF630erm_00315	[gene=CD630DERM_01940]	groL	0.0487939	0.321699	0.107587	0.144228
CDIF630erm_00316	[gene=CD630DERM_01950]	larB	-0.000147886	0.998139	0.0351799	0.414537
CDIF630erm_00320	[gene=CD630DERM_01980]	guaA	-0.0217047	0.80045	0.0444512	0.25879
	[gene=CD630DERM_01981]		0.0126554	0.769783	-0.31618	0.00147089
CDIF630erm_00321	[gene=CD630DERM_01990]		-0.088112	0.128338	0.120653	0.015474
CDIF630erm_00323	[gene=CD630DERM_02010]		0.34648	0.00463914	0.265662	0.00177561
CDIF630erm_00324	[gene=CD630DERM_02020]		-0.0936737	0.103152	0.109208	0.0276091
CDIF630erm_00325	[gene=CD630DERM_02030]		0.138306	0.0175766	0.164062	0.00696036
CDIF630erm_00326	[gene=CD630DERM_02040]		-0.00133229	0.982215	-0.0451083	0.281489
CDIF630erm_00327	[gene=CD630DERM_02050]		0.126223	0.0355682	0.0434135	0.295137
CDIF630erm_00328	[gene=CD630DERM_02060]		-0.085437	0.101869	-0.0438807	0.354387
CDIF630erm_00329	[gene=CD630DERM_02070]		0.176715	0.00900363	0.145224	0.0123031
CDIF630erm_00330	[gene=CD630DERM_02080]		-0.177428	0.0363749	-0.0990345	0.0641733
CDIF630erm_00331	[gene=CD630DERM_02090]		0.0411499	0.363061	0.00218635	0.963244
CDIF630erm_00332	[gene=CD630DERM_02100]		-0.16702	0.019547	0.0348063	0.403192
CDIF630erm_00333	[gene=CD630DERM_02110]		-0.0555525	0.502804	-0.0485416	0.311623
CDIF630erm_00334	[gene=CD630DERM_02120]		-0.126722	0.117295	-0.0917804	0.071763
CDIF630erm_00335	[gene=CD630DERM_02130]		0.221097	0.00547285	0.176686	0.00500106
CDIF630erm_00336	[gene=CD630DERM_02140]		0.0622724	0.349418	0.0992647	0.0331796
CDIF630erm_00337	[gene=CD630DERM_02150]		-0.0225242	0.779827	-0.112885	0.0243047
CDIF630erm_00338	[gene=CD630DERM_02160]		-0.01911	0.763551	-0.0809024	0.0571628
CDIF630erm_00339	[gene=CD630DERM_02170]		0.163384	0.0133975	-0.0190826	0.70539
CDIF630erm_00340	[gene=CD630DERM_02180]	purE	0.301009	0.0417025	0.0680904	0.0954056
CDIF630erm_00341	[gene=CD630DERM_02190]	purC2	0.643275	0.0497503	0.0378756	0.393287
CDIF630erm_00342	[gene=CD630DERM_02200]	purF	0.528409	0.0618157	0.151392	0.00731006
CDIF630erm_00343	[gene=CD630DERM_02210]	purG	0.66898	0.0617355	0.0388781	0.326019
CDIF630erm_00344	[gene=CD630DERM_02220]	purN	0.709201	0.062317	0.0139886	0.77677
CDIF630erm_00345	[gene=CD630DERM_02230]	purH	0.595857	0.0692924	-0.0850734	0.21448
CDIF630erm_00346	[gene=CD630DERM_02240]	purD	0.646672	0.0564686	0.0891547	0.0674867
CDIF630erm_00347	[gene=CD630DERM_02250]	purL	0.638177	0.0514253	0.12233	0.0166032
CDIF630erm_00348	[gene=CD630DERM_02260]		-0.112435	0.223014	-0.217502	0.00680073
CDIF630erm_00349	[gene=CD630DERM_02270]		-0.0685849	0.329779	-0.238469	0.0025634
CDIF630erm_00350	[gene=CD630DERM_02280]	fliN1	-0.246147	0.0191782	-0.587106	9.45357e-05
CDIF630erm_00351	[gene=CD630DERM_02290]	flgM	-0.376834	0.0246979	-0.381808	0.0100947
CDIF630erm_00352	[gene=CD630DERM_02300]		-0.238327	0.0589536	-0.338336	0.00590047
CDIF630erm_00353	[gene=CD630DERM_02310]	flgK	-0.127394	0.222399	-0.29048	0.0237104
CDIF630erm_00354	[gene=CD630DERM_02320]	flgL	-0.0673335	0.422137	-0.3432	0.0067839
CDIF630erm_00355	[gene=CD630DERM_02330]	fliW	-0.0966765	0.208068	-0.370055	0.00186713
CDIF630erm_00356	[gene=CD630DERM_02340]	csrA	-0.137324	0.204726	-0.481575	0.000820153
CDIF630erm_00357	[gene=CD630DERM_02350]	fliS1	-0.103183	0.302379	-0.305204	0.00812861
CDIF630erm_00358	[gene=CD630DERM_02360]	fliS2	-0.0893205	0.403007	-0.371541	0.00204075
CDIF630erm_00359	[gene=CD630DERM_02370]	fliD	-0.00546674	0.95077	-0.254852	0.0106146
CDIF630erm_00360	[gene=CD630DERM_02380]	fliT	-0.0649674	0.362344	-0.397839	0.000834689
CDIF630erm_00361	[gene=CD630DERM_02390]	fliC	-0.0427878	0.659971	-0.296553	0.00632284
CDIF630erm_00362	[gene=CD630DERM_02400]		-0.0618278	0.388575	-0.2582	0.00317106
CDIF630erm_00363	[gene=CD630DERM_02410]		-0.128298	0.178242	-0.29334	0.0123009
CDIF630erm_00364	[gene=CD630DERM_02420]		-0.0325761	0.6681	-0.0904851	0.137843
CDIF630erm_00365	[gene=CD630DERM_02430]		-0.0218619	0.813475	-0.248341	0.00379478
CDIF630erm_00366	[gene=CD630DERM_02440]		0.0105725	0.84034	-0.216005	0.00304725
CDIF630erm_00368	[gene=CD630DERM_02450]	flgB	-0.031353	0.800786	-0.314684	0.0102618
CDIF630erm_00369	[gene=CD630DERM_02460]	flgC	0.082537	0.402941	-0.112603	0.267899
CDIF630erm_00370	[gene=CD630DERM_02470]	fliE	0.0256628	0.84371	-0.320692	0.0178774
CDIF630erm_00371	[gene=CD630DERM_02480]	fliF	0.157901	0.14665	-0.0317141	0.676359
CDIF630erm_00372	[gene=CD630DERM_02490]	fliG	0.180901	0.10477	-0.087456	0.26748
CDIF630erm_00373	[gene=CD630DERM_02500]	fliH	0.229294	0.109974	-0.269622	0.0275668
CDIF630erm_00374	[gene=CD630DERM_02510]	fliI	0.291386	0.0141272	-0.0650891	0.14689
CDIF630erm_00375	[gene=CD630DERM_02520]	fliJ	0.14819	0.20546	-0.515717	0.00186091
CDIF630erm_00376	[gene=CD630DERM_02530]	fliK	0.165283	0.115382	-0.405524	0.00240457
CDIF630erm_00377	[gene=CD630DERM_02540]	flgD	0.249683	0.0122024	-0.0606672	0.229479
CDIF630erm_00378	[gene=CD630DERM_02550]	flgE	0.226154	0.0141617	-0.0759702	0.155873
CDIF630erm_00379	[gene=CD630DERM_02551]	flbD	0.0733623	0.398809	-0.51275	0.00144968
CDIF630erm_00380	[gene=CD630DERM_02560]	motA	0.244072	0.017627	-0.143223	0.096755
CDIF630erm_00381	[gene=CD630DERM_02570]	motB	0.152903	0.0831944	-0.0963578	0.041072
CDIF630erm_00382	[gene=CD630DERM_02580]	fliL	0.0892371	0.315621	-0.242792	0.0369758
CDIF630erm_00383	[gene=CD630DERM_02590]	fliZ	-0.14058	0.239754	-0.319722	0.00183608
CDIF630erm_00384	[gene=CD630DERM_02600]	fliP	0.150501	0.0647909	-0.0786318	0.214303
CDIF630erm_00385	[gene=CD630DERM_02610]	fliQ	0.0810313	0.320098	-0.14979	0.0165699
CDIF630erm_00386	[gene=CD630DERM_02620]	flhB	0.193006	0.056944	-0.031828	0.597752
CDIF630erm_00387	[gene=CD630DERM_02630]	flhA	-0.0701144	0.387297	-0.101778	0.0876364
CDIF630erm_00388	[gene=CD630DERM_02640]	flhF	-0.14153	0.0729163	-0.132613	0.0199935
CDIF630erm_00389	[gene=CD630DERM_02650]	flhG	-0.174261	0.0634954	-0.11046	0.101811
CDIF630erm_00390	[gene=CD630DERM_02660]	fliA	-0.294422	0.00930783	-0.0617393	0.190092
CDIF630erm_00391	[gene=CD630DERM_02670]		-0.479088	0.00332696	-0.262323	0.011007
	[gene=CD630DERM_02671]		-0.275596	0.00829344	-0.0766148	0.0731274
CDIF630erm_00392	[gene=CD630DERM_02680]	flgG1	-0.118544	0.184399	-0.0944797	0.0587385
CDIF630erm_00393	[gene=CD630DERM_02690]	flgG2	-0.076102	0.338303	-0.0454821	0.257864
CDIF630erm_00394	[gene=CD630DERM_02700]	fliM	0.0659798	0.413717	0.042675	0.375975
CDIF630erm_00395	[gene=CD630DERM_02710]	fliN2	-0.088481	0.194014	-0.271392	0.00866865
CDIF630erm_00396	[gene=CD630DERM_02720]		0.0435572	0.425709	-0.0184447	0.677094
CDIF630erm_00397	[gene=CD630DERM_02730]	htpG	0.144048	0.0323134	-0.0728072	0.291135
	[gene=CD630DERM_02731]		-0.0130785	0.890726	-0.102483	0.155994
CDIF630erm_00398	[gene=CD630DERM_02740]		0.0228099	0.750879	0.0691893	0.116148
CDIF630erm_00399	[gene=CD630DERM_02750]	splB	0.0741134	0.143205	0.0956354	0.0467975
CDIF630erm_00400	[gene=CD630DERM_02760]		0.10748	0.0436888	0.115375	0.022785
CDIF630erm_00401	[gene=CD630DERM_02770]		-0.190793	0.0344663	-0.0714394	0.127706
CDIF630erm_00402	[gene=CD630DERM_02780]		0.167193	0.0141617	0.109953	0.031613
CDIF630erm_00403	[gene=CD630DERM_02790]		-0.0899403	0.363956	-0.0396469	0.465678
CDIF630erm_00404	[gene=CD630DERM_02791]		-0.380876	0.0147447	-0.463647	0.0005117
CDIF630erm_00405	[gene=CD630DERM_02810]		-0.166197	0.0155747	-0.1055	0.0227985
CDIF630erm_00406	[gene=CD630DERM_02820]		-0.0264712	0.685133	-0.0136412	0.756776
CDIF630erm_00407	[gene=CD630DERM_02830]		-0.134272	0.101199	0.0291779	0.631185
CDIF630erm_00408	[gene=CD630DERM_02840]		-0.0920618	0.200315	0.051252	0.191431
CDIF630erm_00409	[gene=CD630DERM_02850]		-0.133308	0.0322725	-0.136305	0.00962039
CDIF630erm_00410	[gene=CD630DERM_02860]		-0.215263	0.00597663	-0.132702	0.047965
CDIF630erm_00411	[gene=CD630DERM_02870]		-0.0276793	0.637995	-0.00780892	0.868104
CDIF630erm_00412	[gene=CD630DERM_02880]		0.196504	0.0171855	0.265922	0.00765447
CDIF630erm_00413	[gene=CD630DERM_02890]		-0.0552947	0.198336	0.0788568	0.0742379
CDIF630erm_00414	[gene=CD630DERM_02900]		-0.536645	0.00121519	-0.33031	0.0012728
CDIF630erm_00415	[gene=CD630DERM_02910]		0.0968098	0.180311	0.159274	0.00960633
CDIF630erm_00416	[gene=CD630DERM_02920]		0.0264778	0.547831	0.0770399	0.0948293
CDIF630erm_00417	[gene=CD630DERM_02921]		-0.156913	0.0177148	-0.163713	0.00513061
CDIF630erm_00418	[gene=CD630DERM_02930]		0.0924142	0.083415	0.0876573	0.0638511
CDIF630erm_00419	[gene=CD630DERM_02940]		0.263751	0.00427292	0.229817	0.00175829
CDIF630erm_00420	[gene=CD630DERM_02950]		-0.01982	0.630842	0.0464235	0.241736
CDIF630erm_00421	[gene=CD630DERM_02960]		-0.0193492	0.647266	-0.127424	0.0230645
CDIF630erm_00422	[gene=CD630DERM_02970]	bioB1	0.0361094	0.517338	0.123181	0.0309185
CDIF630erm_00423	[gene=CD630DERM_02980]	rbsR	-0.199359	0.14662	0.00507602	0.927683
CDIF630erm_00424	[gene=CD630DERM_02990]	rbsK	-0.150061	0.0463935	0.0986202	0.0762311
CDIF630erm_00425	[gene=CD630DERM_03000]	rbsB1	-0.180278	0.192908	0.13855	0.0164789
CDIF630erm_00426	[gene=CD630DERM_03010]	rbsA1	-0.280184	0.0535905	0.051996	0.201119
CDIF630erm_00427	[gene=CD630DERM_03020]	rbsC2	0.13659	0.0272216	0.282503	0.00183608
CDIF630erm_00428	[gene=CD630DERM_03030]	argE	-0.302497	0.0358635	-0.00586064	0.896562
CDIF630erm_00429	[gene=CD630DERM_03040]		-0.0203758	0.866855	0.193443	0.00724154
CDIF630erm_00430	[gene=CD630DERM_03050]		0.14114	0.0223072	0.271413	0.00152149
CDIF630erm_00431	[gene=CD630DERM_03060]		-0.239793	0.011719	-0.26698	0.00144968
CDIF630erm_00432	[gene=CD630DERM_03070]		0.0533991	0.288964	-0.0463585	0.352938
CDIF630erm_00433	[gene=CD630DERM_03080]		0.0381555	0.380969	-0.134552	0.0353899
CDIF630erm_00434	[gene=CD630DERM_03090]		-0.126047	0.0412642	-0.19935	0.00305188
CDIF630erm_00435	[gene=CD630DERM_03100]		-0.196794	0.0136704	-0.0657851	0.201272
CDIF630erm_00436	[gene=CD630DERM_03110]		0.234801	0.00957344	0.190071	0.0133449
CDIF630erm_00437	[gene=CD630DERM_03120]		0.121528	0.0733814	0.238887	0.00436054
CDIF630erm_00438	[gene=CD630DERM_03130]		-0.0427331	0.507452	0.0734129	0.32077
CDIF630erm_00442	[gene=CD630DERM_03140]		0.142682	0.0168731	0.061131	0.199967
	[gene=CD630DERM_03150]		-0.120024	0.149491	-0.0421432	0.282106
CDIF630erm_00443	[gene=CD630DERM_03160]		0.205502	0.0077114	0.19832	0.00536325
CDIF630erm_00444	[gene=CD630DERM_03170]		0.231176	0.0126998	0.159253	0.00683545
CDIF630erm_00445	[gene=CD630DERM_03180]		0.13281	0.0298154	0.118628	0.0230156
	[gene=CD630DERM_03181]		-0.0787389	0.291831	-0.106896	0.020604
CDIF630erm_00446	[gene=CD630DERM_03190]		0.178373	0.00938696	0.101313	0.0815128
CDIF630erm_00447	[gene=CD630DERM_03200]		0.281413	0.00434542	0.1841	0.00720351
CDIF630erm_00448	[gene=CD630DERM_03210]		-0.0980289	0.277619	-0.188682	0.00982476
CDIF630erm_00449	[gene=CD630DERM_03220]		0.00105831	0.985976	-0.0277737	0.614719
CDIF630erm_00450	[gene=CD630DERM_03230]		-0.0551723	0.265544	0.0188165	0.744852
CDIF630erm_00452	[gene=CD630DERM_03240]	cbiM	-0.0955231	0.196821	0.0274656	0.71086
CDIF630erm_00453	[gene=CD630DERM_03250]	cbiN	-0.0402728	0.554944	0.0387366	0.514894
CDIF630erm_00454	[gene=CD630DERM_03260]	cbiQ1	-0.0547139	0.424776	-0.00410217	0.951369
CDIF630erm_00455	[gene=CD630DERM_03270]	cbiO	-0.00242858	0.967375	0.0107534	0.850998
CDIF630erm_00456	[gene=CD630DERM_03280]	pcrA	-0.0738981	0.181648	-0.0400184	0.360232
CDIF630erm_00457	[gene=CD630DERM_03290]	apeB	0.0730926	0.162997	-0.00221596	0.955838
CDIF630erm_00458	[gene=CD630DERM_03300]		0.046341	0.334239	-0.0385655	0.414892
CDIF630erm_00459	[gene=CD630DERM_03310]	ppiB	0.0352657	0.433083	-0.0391975	0.316578
CDIF630erm_00460	[gene=CD630DERM_03320]	bclA1	0.0203861	0.745261	0.19511	0.00527635
CDIF630erm_00461	[gene=CD630DERM_03330]		-0.0356766	0.401845	-0.103342	0.053251
CDIF630erm_00462	[gene=CD630DERM_03340]	adhE1	0.113881	0.0589513	0.191538	0.00393708
CDIF630erm_00463	[gene=CD630DERM_03350]		-0.0836948	0.115382	0.0388767	0.443162
CDIF630erm_00464	[gene=CD630DERM_03360]		0.0995201	0.0813704	0.199903	0.00405201
CDIF630erm_00465	[gene=CD630DERM_03370]		-0.0375576	0.429373	0.0381031	0.325218
CDIF630erm_00466	[gene=CD630DERM_03380]		-0.0813449	0.22931	-0.0188955	0.61931
CDIF630erm_00467	[gene=CD630DERM_03390]		-0.11915	0.0497503	-0.0646925	0.151862
CDIF630erm_00468	[gene=CD630DERM_03400]		0.0956075	0.0597772	-0.0442206	0.391461
CDIF630erm_00469	[gene=CD630DERM_03410]		-0.0112482	0.860409	-0.127809	0.172472
CDIF630erm_00470	[gene=CD630DERM_03420]		-0.166785	0.0655391	-0.0794888	0.146497
CDIF630erm_00471	[gene=CD630DERM_03430]		-0.0594616	0.352436	0.0191987	0.678008
CDIF630erm_00472	[gene=CD630DERM_03440]		-0.0038879	0.954821	-0.00948658	0.842764
CDIF630erm_00473	[gene=CD630DERM_03450]	yjbM	0.17299	0.0231321	0.0595785	0.158128
CDIF630erm_00474	[gene=CD630DERM_03460]		-0.113834	0.0350928	-0.0894065	0.0472009
CDIF630erm_00475	[gene=CD630DERM_03470]		-0.0503014	0.281788	-0.0439827	0.289764
CDIF630erm_00478	[gene=CD630DERM_03500]		-0.190654	0.216747	-0.299921	0.00247094
CDIF630erm_00479	[gene=CD630DERM_03510]		-0.256915	0.122931	-0.370094	0.0015163
CDIF630erm_00480	[gene=CD630DERM_03520]		-0.110736	0.0389502	-0.000548151	0.991275
CDIF630erm_00481	[gene=CD630DERM_03530]		-0.0663449	0.192383	0.0988989	0.13298
CDIF630erm_00482	[gene=CD630DERM_03541]		-0.0894045	0.122372	-0.0548611	0.186388
CDIF630erm_00483	[gene=CD630DERM_03550]	int1	-0.0790552	0.0977528	-0.176801	0.00730294
CDIF630erm_00484	[gene=CD630DERM_03560]	xis1	-0.160739	0.0377159	-0.0651594	0.2032
CDIF630erm_00485	[gene=CD630DERM_03580]		-0.00997376	0.874424	-0.0110789	0.902893
CDIF630erm_00486	[gene=CD630DERM_03590]		-0.10698	0.384151	-0.0160241	0.836061
CDIF630erm_00487	[gene=CD630DERM_03600]		0.027962	0.49755	0.00764045	0.881717
CDIF630erm_00488	[gene=CD630DERM_03610]		0.162042	0.0134241	0.100688	0.0368506
CDIF630erm_00489	[gene=CD630DERM_03620]		0.128001	0.0351252	0.0746686	0.118207
CDIF630erm_00490	[gene=CD630DERM_03630]		0.172441	0.0199176	0.254834	0.00136418
CDIF630erm_00491	[gene=CD630DERM_03640]		0.305326	0.00400398	0.230985	0.0032918
CDIF630erm_00492	[gene=CD630DERM_03650]		0.116272	0.0440697	0.0455407	0.300452
CDIF630erm_00493	[gene=CD630DERM_03660]		-0.0772196	0.126344	-0.0112094	0.829486
CDIF630erm_00494	[gene=CD630DERM_03670]		0.0145563	0.722024	-0.0145468	0.718078
CDIF630erm_00495	[gene=CD630DERM_03680]		0.0427828	0.325272	0.0245377	0.562311
CDIF630erm_00496	[gene=CD630DERM_03690]		-0.0089789	0.832853	0.0223137	0.570679
CDIF630erm_00497	[gene=CD630DERM_03700]		0.0144675	0.767684	0.011452	0.797521
CDIF630erm_00498	[gene=CD630DERM_03710]		0.129699	0.0433132	0.150203	0.00983944
CDIF630erm_00499	[gene=CD630DERM_03720]		0.225476	0.00518662	0.210707	0.00293053
CDIF630erm_00500	[gene=CD630DERM_03730]		0.315764	0.00557308	0.290493	0.00191397
CDIF630erm_00501	[gene=CD630DERM_03740]		0.218502	0.00700842	0.239077	0.00298623
CDIF630erm_00502	[gene=CD630DERM_03750]		0.285872	0.00427292	0.312648	0.00179661
CDIF630erm_00503	[gene=CD630DERM_03760]		0.186332	0.0145528	0.266829	0.00265749
CDIF630erm_00504	[gene=CD630DERM_03770]		0.300823	0.00364655	0.267896	0.00152991
CDIF630erm_00505	[gene=CD630DERM_03780]		0.155862	0.0329603	0.206794	0.0025634
CDIF630erm_00506	[gene=CD630DERM_03790]		0.0977692	0.0633042	0.0235703	0.744557
CDIF630erm_00507	[gene=CD630DERM_03800]		0.0357305	0.500969	0.0291125	0.605486
CDIF630erm_00508	[gene=CD630DERM_03810]		0.243212	0.00484116	0.274379	0.00125096
CDIF630erm_00509	[gene=CD630DERM_03820]		0.278954	0.00463914	0.384585	0.000772084
CDIF630erm_00510	[gene=CD630DERM_03830]		0.280951	0.00484116	0.245208	0.00181052
CDIF630erm_00511	[gene=CD630DERM_03840]		0.190425	0.014213	0.213536	0.00528458
CDIF630erm_00512	[gene=CD630DERM_03850]		0.171598	0.00975427	0.167606	0.0123022
	[gene=CD630DERM_03851]		0.239266	0.0265691	0.458441	0.000856016
CDIF630erm_00513	[gene=CD630DERM_03860]		0.0947296	0.0592424	0.0709742	0.108145
CDIF630erm_00514	[gene=CD630DERM_03870]		0.176751	0.0141797	0.181974	0.00655755
CDIF630erm_00515	[gene=CD630DERM_03880]	bglF	0.0746965	0.248522	0.066766	0.188376
CDIF630erm_00516	[gene=CD630DERM_03890]	bglA1	-0.167693	0.0742131	-0.0617757	0.120462
CDIF630erm_00518	[gene=CD630DERM_03901]		-0.139659	0.0877597	-0.10329	0.0408431
CDIF630erm_00519	[gene=CD630DERM_03910]	asnB1	-0.419586	0.0223519	-0.107491	0.0651902
CDIF630erm_00520	[gene=CD630DERM_03920]		0.0256868	0.646452	-0.0236163	0.819009
CDIF630erm_00521	[gene=CD630DERM_03930]		-0.0482221	0.346955	-0.0654757	0.590118
CDIF630erm_00522	[gene=CD630DERM_03940]	ldhA	-0.000659891	0.989918	-0.128521	0.0338085
CDIF630erm_00523	[gene=CD630DERM_03950]	hadA	0.00198698	0.980834	-0.10496	0.255226
CDIF630erm_00524	[gene=CD630DERM_03960]	hadI	0.0537394	0.324521	-0.0895601	0.262015
CDIF630erm_00525	[gene=CD630DERM_03970]	hadB	0.0223768	0.697994	-0.145878	0.0782037
CDIF630erm_00526	[gene=CD630DERM_03980]	hadC	-0.0125801	0.811066	-0.182037	0.0242555
CDIF630erm_00527	[gene=CD630DERM_03990]	acdB	0.0828787	0.191442	-0.114785	0.0673818
CDIF630erm_00528	[gene=CD630DERM_04000]	etfB1	0.0160142	0.787642	-0.105287	0.0367762
CDIF630erm_00529	[gene=CD630DERM_04010]	etfA1	0.0269439	0.607291	-0.125263	0.0323446
CDIF630erm_00530	[gene=CD630DERM_04020]		-0.153816	0.121814	-0.164105	0.0185296
CDIF630erm_00531	[gene=CD630DERM_04030]	fba	-0.0145497	0.7392	-0.0618806	0.303277
CDIF630erm_00532	[gene=CD630DERM_04040]		-0.349337	0.00765422	-0.359437	0.000772084
CDIF630erm_00533	[gene=CD630DERM_04050]		-0.0495005	0.339964	-0.0866666	0.174191
CDIF630erm_00534	[gene=CD630DERM_04060]		-0.0293226	0.490046	-0.0262462	0.543966
	[gene=CD630DERM_04080]		-0.0373318	0.448239	-0.0480219	0.295137
CDIF630erm_00535	[gene=CD630DERM_04081]		0.100494	0.0624129	0.0890644	0.0913717
CDIF630erm_00536	[gene=CD630DERM_04090]		0.00655025	0.880366	0.1131	0.0217573
CDIF630erm_00537	[gene=CD630DERM_04100]		-0.218975	0.0139864	-0.0934713	0.108203
CDIF630erm_00538	[gene=CD630DERM_04110]		0.0921196	0.0595485	0.130429	0.0281364
CDIF630erm_00539	[gene=CD630DERM_04120]		0.0278832	0.691371	0.0399875	0.471708
	[gene=CD630DERM_04121]		0.0258234	0.817663	0.0509993	0.375975
CDIF630erm_00540	[gene=CD630DERM_04130]		-0.0228731	0.659363	0.128145	0.0898996
CDIF630erm_00541	[gene=CD630DERM_04140]		0.219451	0.00788563	0.303015	0.00101495
CDIF630erm_00542	[gene=CD630DERM_04150]		0.308088	0.00364655	0.365715	0.00131512
CDIF630erm_00543	[gene=CD630DERM_04160]		0.35417	0.00364655	0.333737	0.00222961
CDIF630erm_00544	[gene=CD630DERM_04170]		0.20159	0.0146767	0.248302	0.00450938
CDIF630erm_00545	[gene=CD630DERM_04180]		0.05793	0.469773	0.0881505	0.104906
CDIF630erm_00546	[gene=CD630DERM_04190]		0.200413	0.0145605	0.286665	0.00110119
CDIF630erm_00547	[gene=CD630DERM_04191]		0.0459776	0.303237	0.0377837	0.363988
CDIF630erm_00548	[gene=CD630DERM_04200]		0.132653	0.0215007	0.188123	0.00948785
CDIF630erm_00549	[gene=CD630DERM_04210]		0.145435	0.0175766	0.218216	0.00300415
CDIF630erm_00550	[gene=CD630DERM_04220]		-0.108646	0.115776	-0.0820597	0.109183
CDIF630erm_00551	[gene=CD630DERM_04230]		0.108162	0.051945	0.0912936	0.223019
CDIF630erm_00552	[gene=CD630DERM_04240]		0.0830151	0.17272	0.222145	0.00179661
CDIF630erm_00553	[gene=CD630DERM_04250]		0.0511797	0.358752	0.154501	0.015182
CDIF630erm_00554	[gene=CD630DERM_04260]		-0.0943215	0.098781	0.016553	0.725697
CDIF630erm_00555	[gene=CD630DERM_04270]		-0.330328	0.00563992	-0.343523	0.00110119
CDIF630erm_00556	[gene=CD630DERM_04280]		-0.0425038	0.457691	-0.0497717	0.218782
CDIF630erm_00557	[gene=CD630DERM_04290]		0.130608	0.0589536	0.240649	0.00165265
CDIF630erm_00558	[gene=CD630DERM_04300]		0.252572	0.00463914	0.270304	0.00237141
CDIF630erm_00559	[gene=CD630DERM_04310]		0.0971529	0.0703035	0.292731	0.0012784
CDIF630erm_00560	[gene=CD630DERM_04320]		0.161205	0.0181623	0.249929	0.00212968
CDIF630erm_00561	[gene=CD630DERM_04330]		-0.00801177	0.914413	0.0418088	0.363572
CDIF630erm_00562	[gene=CD630DERM_04340]		0.246585	0.00463914	0.225823	0.00265745
	[gene=CD630DERM_04341]		-0.266469	0.0103355	-0.188638	0.0153426
CDIF630erm_00563	[gene=CD630DERM_04350]		-0.0767483	0.130964	-0.00356964	0.943675
	[gene=CD630DERM_04351]		-0.0692895	0.158723	-0.136912	0.0145548
CDIF630erm_00564	[gene=CD630DERM_04352]		-0.0165476	0.80304	-0.142606	0.0131507
CDIF630erm_00565	[gene=CD630DERM_04360]		-0.166473	0.0213521	-0.182512	0.00498536
	[gene=CD630DERM_04371]		-0.0937733	0.190857	-0.118335	0.0317398
CDIF630erm_00566	[gene=CD630DERM_04380]		-0.0884979	0.0833834	0.0435474	0.392044
CDIF630erm_00567	[gene=CD630DERM_04390]		-0.0726799	0.152575	-0.101985	0.0808026
CDIF630erm_00568	[gene=CD630DERM_04400]	cwp27	0.112716	0.0642092	0.142595	0.0140617
	[gene=CD630DERM_04401]		0.393602	0.0125725	-0.55135	0.105628
CDIF630erm_00569	[gene=CD630DERM_04410]		0.0224567	0.694663	0.146118	0.0183581
CDIF630erm_00570	[gene=CD630DERM_04420]	ord	-0.163261	0.0488718	-0.0323974	0.535025
CDIF630erm_00571	[gene=CD630DERM_04430]	ortA	0.143048	0.0196572	0.114398	0.0477259
CDIF630erm_00572	[gene=CD630DERM_04440]	ortB	0.0726651	0.235375	0.0834157	0.0611237
CDIF630erm_00573	[gene=CD630DERM_04450]	oraS	-0.159924	0.0146818	-0.129904	0.0187162
CDIF630erm_00574	[gene=CD630DERM_04460]	oraE	-0.0335336	0.419417	0.0273702	0.490687
CDIF630erm_00575	[gene=CD630DERM_04470]		0.075486	0.187046	0.166602	0.0138241
CDIF630erm_00576	[gene=CD630DERM_04480]	orr	-0.0650212	0.170805	0.0735371	0.101709
CDIF630erm_00577	[gene=CD630DERM_04490]		0.194425	0.00957344	0.254021	0.00383313
CDIF630erm_00578	[gene=CD630DERM_04500]		0.190708	0.0276182	0.111673	0.0224533
CDIF630erm_00579	[gene=CD630DERM_04510]		-0.0190094	0.785288	-0.0984908	0.0274951
CDIF630erm_00580	[gene=CD630DERM_04520]		0.0758567	0.165704	0.102805	0.028516
CDIF630erm_00581	[gene=CD630DERM_04530]		0.0671828	0.16519	0.0102428	0.801207
	[gene=CD630DERM_04532]		0.117473	0.0460867	0.106593	0.0509362
CDIF630erm_00582	[gene=CD630DERM_04540]		0.0401119	0.3375	-0.086178	0.0655822
CDIF630erm_00583	[gene=CD630DERM_04550]		0.0645262	0.137905	0.0987248	0.0426884
CDIF630erm_00584	[gene=CD630DERM_04560]		0.315089	0.00518662	0.281097	0.00509832
CDIF630erm_00585	[gene=CD630DERM_04570]		0.149187	0.0260295	0.0710862	0.0946772
CDIF630erm_00586	[gene=CD630DERM_04580]		-0.155034	0.0168379	-0.109962	0.0714107
CDIF630erm_00587	[gene=CD630DERM_04590]		-0.0814576	0.0822134	-0.0100234	0.803685
CDIF630erm_00588	[gene=CD630DERM_04600]		0.155671	0.0418922	0.0976097	0.0390952
CDIF630erm_00589	[gene=CD630DERM_04610]		0.0805204	0.0960059	0.0165217	0.726794
CDIF630erm_00590	[gene=CD630DERM_04620]		0.0307047	0.52985	0.0979768	0.0519848
CDIF630erm_00591	[gene=CD630DERM_04630]		-0.146185	0.0428579	0.045683	0.43157
CDIF630erm_00592	[gene=CD630DERM_04640]		-0.09583	0.0615682	0.035326	0.409332
CDIF630erm_00593	[gene=CD630DERM_04650]		-0.10301	0.0626304	-0.0982909	0.0400417
CDIF630erm_00594	[gene=CD630DERM_04660]		-0.0618397	0.206636	-0.0928941	0.0715197
CDIF630erm_00595	[gene=CD630DERM_04670]		0.180934	0.0119877	0.220776	0.00305188
CDIF630erm_00596	[gene=CD630DERM_04680]		0.0396637	0.457691	0.0609621	0.125255
CDIF630erm_00597	[gene=CD630DERM_04690]		0.183737	0.0150687	0.0656725	0.175068
CDIF630erm_00598	[gene=CD630DERM_04700]	blaR	0.0716582	0.153814	0.0763755	0.0773146
CDIF630erm_00599	[gene=CD630DERM_04710]	blaI	-0.221014	0.0103355	-0.13413	0.018045
CDIF630erm_00600	[gene=CD630DERM_04720]		0.0927487	0.114261	0.0992394	0.0836201
CDIF630erm_00601	[gene=CD630DERM_04730]		-0.0544953	0.23614	0.0262732	0.529462
CDIF630erm_00602	[gene=CD630DERM_04740]		0.0880509	0.0681383	0.0958352	0.0493511
CDIF630erm_00603	[gene=CD630DERM_04750]		0.0233779	0.660788	0.0333281	0.447619
CDIF630erm_00604	[gene=CD630DERM_04760]		-0.0789634	0.086688	-0.111305	0.0260996
CDIF630erm_00605	[gene=CD630DERM_04770]		-0.221467	0.00846301	-0.140773	0.00970619
CDIF630erm_00606	[gene=CD630DERM_04780]	spaF	0.234764	0.0061529	0.185157	0.0065065
CDIF630erm_00607	[gene=CD630DERM_04790]	spaE	0.240359	0.00900363	0.194813	0.00783682
CDIF630erm_00608	[gene=CD630DERM_04800]	spaG	0.268555	0.00950531	0.352107	0.000772084
CDIF630erm_00609	[gene=CD630DERM_04810]	spaR	0.108729	0.0322976	0.168297	0.0241027
CDIF630erm_00610	[gene=CD630DERM_04820]	spaK	-0.0113382	0.884448	0.0466266	0.374177
CDIF630erm_00611	[gene=CD630DERM_04830]		0.048764	0.312563	0.00614729	0.911968
CDIF630erm_00612	[gene=CD630DERM_04840]		0.267755	0.00691288	0.181242	0.0144037
CDIF630erm_00613	[gene=CD630DERM_04850]		0.194098	0.00957344	0.123704	0.05024
CDIF630erm_00614	[gene=CD630DERM_04860]		0.0489822	0.277072	0.0422832	0.30666
CDIF630erm_00615	[gene=CD630DERM_04870]		-0.127826	0.0260299	-0.0873089	0.075624
CDIF630erm_00617	[gene=CD630DERM_04880]	sugE	0.221265	0.00547285	0.149251	0.00793087
CDIF630erm_00618	[gene=CD630DERM_04890]	purC1	0.70033	0.0738062	0.0081119	0.87916
CDIF630erm_00619	[gene=CD630DERM_04900]	xpdH2	0.186013	0.0155442	0.235668	0.00444477
CDIF630erm_00620	[gene=CD630DERM_04910]		-0.146262	0.06373	-0.0478181	0.379926
CDIF630erm_00621	[gene=CD630DERM_04920]		-0.00681801	0.874399	0.115527	0.050444
CDIF630erm_00622	[gene=CD630DERM_04930]		0.197196	0.0103147	0.230039	0.00608564
CDIF630erm_00623	[gene=CD630DERM_04940]		0.0115187	0.788819	0.00452663	0.913775
CDIF630erm_04101	[gene=CD630DERM_04960]		-0.204817	0.0299367	-0.179148	0.0231932
CDIF630erm_04102	[gene=CD630DERM_04970]		-0.193261	0.080409	-0.121743	0.084913
CDIF630erm_04103	[gene=CD630DERM_04980]		-0.0776766	0.359567	0.036676	0.636945
	[gene=CD630DERM_04981]		0.037223	0.634998	0.125444	0.148751
CDIF630erm_04104	[gene=CD630DERM_04990]		0.06112	0.333111	0.168336	0.00396595
CDIF630erm_04105	[gene=CD630DERM_04991]		-0.0972935	0.290038	-0.00498021	0.913971
CDIF630erm_04106	[gene=CD630DERM_05000]		-0.00208377	0.983211	0.0840488	0.077443
	[gene=CD630DERM_05010]		0.234332	0.021734	0.248883	0.00222961
CDIF630erm_04107	[gene=CD630DERM_05020]		0.137406	0.0638566	0.167998	0.0140452
CDIF630erm_04108	[gene=CD630DERM_05030]		0.209322	0.00758899	0.221245	0.0120906
CDIF630erm_04111	[gene=CD630DERM_05060]		-0.0973786	0.278307	0.0833388	0.206111
CDIF630erm_04113	[gene=CD630DERM_05070]		0.162999	0.0152438	0.203655	0.00253004
CDIF630erm_04114	[gene=CD630DERM_05080]	tetM	-0.0827949	0.13776	-0.0210222	0.614356
	[gene=CD630DERM_05081]		0.0114773	0.785288	-0.124647	0.056682
CDIF630erm_04115	[gene=CD630DERM_05090]		0.0401652	0.44223	-0.0490007	0.225367
	[gene=CD630DERM_05091]		0.0797022	0.13351	-0.115052	0.0477259
CDIF630erm_04116	[gene=CD630DERM_05100]		-0.136219	0.226613	-0.21931	0.0628019
CDIF630erm_04117	[gene=CD630DERM_05101]		-0.166526	0.135485	-0.20532	0.0795448
CDIF630erm_04118	[gene=CD630DERM_05103]		-0.182694	0.0514649	-0.278508	0.00904159
CDIF630erm_04119	[gene=CD630DERM_05110]	tndX	-0.0887879	0.365769	-0.14234	0.0725859
CDIF630erm_00625	[gene=CD630DERM_05130]		-0.0010345	0.986878	0.0141241	0.88408
CDIF630erm_00626	[gene=CD630DERM_05140]	cwpV	0.0176218	0.931686	0.029084	0.796883
CDIF630erm_00627	[gene=CD630DERM_05150]	dacF1	0.204574	0.0127551	0.0517348	0.348871
CDIF630erm_00628	[gene=CD630DERM_05160]		0.0232126	0.689723	0.104022	0.0629178
CDIF630erm_00629	[gene=CD630DERM_05170]		0.0517357	0.380725	0.031286	0.428955
CDIF630erm_00630	[gene=CD630DERM_05180]		-0.0653107	0.333082	0.0475838	0.338715
CDIF630erm_00631	[gene=CD630DERM_05190]		0.0122038	0.933808	0.107962	0.25036
CDIF630erm_00632	[gene=CD630DERM_05200]		-0.0427003	0.477325	-0.115639	0.0347234
CDIF630erm_00633	[gene=CD630DERM_05210]		0.00293038	0.95028	-0.0261311	0.628571
CDIF630erm_00634	[gene=CD630DERM_05211]		-0.0179355	0.720752	0.0900154	0.0586883
CDIF630erm_00635	[gene=CD630DERM_05220]		0.0737775	0.15244	0.0383328	0.375975
CDIF630erm_00636	[gene=CD630DERM_05230]		-0.0402711	0.323078	-0.00539748	0.921073
CDIF630erm_00637	[gene=CD630DERM_05240]	yqjE	0.183094	0.00840979	0.180314	0.00360599
CDIF630erm_00640	[gene=CD630DERM_05270]		0.141545	0.0291334	0.218212	0.00379157
CDIF630erm_00641	[gene=CD630DERM_05280]		0.0411402	0.452605	0.0735226	0.100713
CDIF630erm_00642	[gene=CD630DERM_05290]		0.161465	0.0126998	0.131739	0.0237803
CDIF630erm_00643	[gene=CD630DERM_05300]		0.303912	0.00400427	0.300636	0.00181251
CDIF630erm_00644	[gene=CD630DERM_05310]		0.216754	0.00792416	0.237759	0.0101757
CDIF630erm_00645	[gene=CD630DERM_05320]		-0.34767	0.00732534	-0.218526	0.0026307
CDIF630erm_00646	[gene=CD630DERM_05330]	cheY	-0.150024	0.0162956	-0.169678	0.00904771
CDIF630erm_00647	[gene=CD630DERM_05340]	cheC	-0.116671	0.0821272	-0.160101	0.010699
CDIF630erm_00648	[gene=CD630DERM_05350]	cheD	-0.0801306	0.372394	-0.101343	0.0999206
CDIF630erm_00649	[gene=CD630DERM_05360]	cheW1	-0.131556	0.0381395	-0.11771	0.0258857
CDIF630erm_00650	[gene=CD630DERM_05370]		0.0191405	0.765265	-0.0244893	0.687417
CDIF630erm_00651	[gene=CD630DERM_05380]		-0.0186514	0.814725	-0.0673642	0.282942
CDIF630erm_00652	[gene=CD630DERM_05390]	cheA	0.013183	0.809507	-0.0169733	0.668112
CDIF630erm_00653	[gene=CD630DERM_05400]	cheW2	-0.132532	0.0602201	-0.104165	0.0378509
CDIF630erm_00654	[gene=CD630DERM_05410]	cheR	-0.0913646	0.0860987	-0.0717186	0.160102
CDIF630erm_00655	[gene=CD630DERM_05420]	cheB	0.034553	0.388748	0.0255977	0.50967
CDIF630erm_00656	[gene=CD630DERM_05430]		0.192022	0.00957344	0.229903	0.00721024
CDIF630erm_00657	[gene=CD630DERM_05440]	arcB	-0.0371043	0.413717	0.00170982	0.968191
CDIF630erm_00658	[gene=CD630DERM_05450]		-0.0837619	0.0838961	-0.0798923	0.100334
CDIF630erm_00659	[gene=CD630DERM_05460]		0.0717936	0.100887	-0.0393912	0.308469
CDIF630erm_00660	[gene=CD630DERM_05470]		-0.193136	0.0878817	-0.163128	0.00960986
CDIF630erm_00661	[gene=CD630DERM_05480]		-0.0534425	0.307071	0.133233	0.0107505
CDIF630erm_00662	[gene=CD630DERM_05490]		-0.108119	0.419417	-0.131674	0.10492
CDIF630erm_00663	[gene=CD630DERM_05500]		0.0295372	0.582942	0.0572368	0.224785
CDIF630erm_00664	[gene=CD630DERM_05510]	sleC	0.307397	0.00523156	0.238031	0.00379157
CDIF630erm_00665	[gene=CD630DERM_05520]	prsW	0.15576	0.0306574	0.232127	0.00300415
CDIF630erm_00666	[gene=CD630DERM_05530]		-0.0169911	0.69984	0.0296892	0.53811
CDIF630erm_00667	[gene=CD630DERM_05540]	spsB1	0.00357526	0.950599	0.0819687	0.142755
CDIF630erm_00668	[gene=CD630DERM_05550]	spsB2	-0.067288	0.247046	-0.109175	0.0444408
CDIF630erm_00669	[gene=CD630DERM_05560]		-0.132544	0.0299367	-0.157947	0.0122133
CDIF630erm_00670	[gene=CD630DERM_05570]	thrS/udk	-0.114771	0.0398145	0.00451465	0.920864
CDIF630erm_00671	[gene=CD630DERM_05580]	glsA	0.0244275	0.648024	0.0976789	0.0609259
CDIF630erm_00672	[gene=CD630DERM_05590]		-0.398011	0.160587	-0.407492	0.00125891
CDIF630erm_00673	[gene=CD630DERM_05600]	nfo	-0.0238887	0.585454	-0.0281136	0.543966
CDIF630erm_00674	[gene=CD630DERM_05610]		-0.366469	0.0878817	-0.299927	0.00211997
CDIF630erm_00675	[gene=CD630DERM_05620]		-0.0497419	0.282057	0.0426965	0.537621
	[gene=CD630DERM_05621]		-0.250444	0.0716934	-0.0729857	0.147784
CDIF630erm_00676	[gene=CD630DERM_05630]	queG	-0.261767	0.00957344	-0.106968	0.0610453
CDIF630erm_00677	[gene=CD630DERM_05640]		-0.55629	0.0730319	-0.456152	0.00488373
CDIF630erm_00678	[gene=CD630DERM_05650]	nth	-0.0838735	0.212424	-0.0372743	0.356656
CDIF630erm_00679	[gene=CD630DERM_05660]	trmL	-0.37544	0.0944904	-0.422138	0.00147089
CDIF630erm_00680	[gene=CD630DERM_05670]		-0.125107	0.419856	-0.14111	0.0836262
CDIF630erm_00681	[gene=CD630DERM_05690]		-0.181308	0.0381395	-0.022362	0.658106
CDIF630erm_00682	[gene=CD630DERM_05700]		-0.2233	0.0137484	-0.0206371	0.726794
CDIF630erm_00683	[gene=CD630DERM_05710]		-0.0859145	0.148349	0.00305751	0.962178
CDIF630erm_00684	[gene=CD630DERM_05720]		-0.188024	0.0397933	-0.1525	0.0085887
CDIF630erm_00685	[gene=CD630DERM_05730]		-0.241956	0.0103056	-0.177412	0.0113994
CDIF630erm_00687	[gene=CD630DERM_05740]	thrS	-0.0351908	0.760629	-0.0935221	0.0348196
CDIF630erm_00688	[gene=CD630DERM_05750]		-0.195395	0.0103355	-0.154807	0.00730004
CDIF630erm_00689	[gene=CD630DERM_05760]		0.140738	0.0162265	0.0718664	0.222678
CDIF630erm_00690	[gene=CD630DERM_05770]		-0.133356	0.0369569	-0.0217982	0.615275
CDIF630erm_00691	[gene=CD630DERM_05780]		0.194878	0.0190556	0.203224	0.00379157
CDIF630erm_00692	[gene=CD630DERM_05790]		0.113709	0.0383186	0.112142	0.0184728
CDIF630erm_00693	[gene=CD630DERM_05800]	gapN	-0.4344	0.260522	-0.319729	0.00257201
CDIF630erm_00694	[gene=CD630DERM_05810]		0.119847	0.0542397	0.123169	0.0274147
CDIF630erm_00695	[gene=CD630DERM_05820]		0.0715558	0.160009	0.184227	0.00773232
	[gene=CD630DERM_05821]		0.103412	0.0615131	0.103273	0.0512945
CDIF630erm_00696	[gene=CD630DERM_05830]		-0.0279576	0.593309	-0.126181	0.0210351
CDIF630erm_00697	[gene=CD630DERM_05840]		0.00107906	0.983258	-0.0154031	0.76843
CDIF630erm_00698	[gene=CD630DERM_05850]		0.0392618	0.341705	-0.0141362	0.749809
CDIF630erm_00699	[gene=CD630DERM_05860]		-0.0466955	0.462645	0.0596041	0.205121
CDIF630erm_00700	[gene=CD630DERM_05870]		-0.00488117	0.909365	0.0129381	0.796883
CDIF630erm_00701	[gene=CD630DERM_05880]		-0.235294	0.00511798	-0.0121583	0.808922
CDIF630erm_00702	[gene=CD630DERM_05890]		0.101528	0.0488718	0.151382	0.0153235
CDIF630erm_00703	[gene=CD630DERM_05900]		-0.138948	0.0289628	-0.0224834	0.8131
CDIF630erm_00704	[gene=CD630DERM_05910]		0.00273824	0.96767	0.0237495	0.805255
CDIF630erm_00705	[gene=CD630DERM_05920]		-0.00634864	0.916231	-0.0609486	0.363279
CDIF630erm_00706	[gene=CD630DERM_05921]		-0.198469	0.0328176	-0.0232747	0.739755
CDIF630erm_00707	[gene=CD630DERM_05930]		0.153798	0.0141797	0.127608	0.0164928
CDIF630erm_00708	[gene=CD630DERM_05940]		-0.00616434	0.931063	-0.0446881	0.437601
CDIF630erm_00709	[gene=CD630DERM_05950]		-0.0108832	0.827561	-0.0562939	0.310052
CDIF630erm_00710	[gene=CD630DERM_05960]		0.0379266	0.485755	0.051732	0.197453
CDIF630erm_00711	[gene=CD630DERM_05970]	cotF	0.236032	0.0281077	0.290468	0.00478445
CDIF630erm_00712	[gene=CD630DERM_05980]	cotCB	0.194568	0.0139465	0.154948	0.0167562
CDIF630erm_00713	[gene=CD630DERM_06000]		0.0720719	0.103114	0.0645881	0.109835
CDIF630erm_00714	[gene=CD630DERM_06010]	ogt1	0.0835275	0.0769668	0.0343895	0.396126
	[gene=CD630DERM_06011]		-0.0836389	0.106114	-0.0597218	0.14112
	[gene=CD630DERM_06012]		0.126154	0.0858441	-0.0431556	0.570116
CDIF630erm_00715	[gene=CD630DERM_06020]		-0.161332	0.037059	-0.213368	0.00447189
CDIF630erm_00716	[gene=CD630DERM_06040]		-0.152889	0.0143995	-0.119824	0.0306768
CDIF630erm_00719	[gene=CD630DERM_06052]		0.423326	0.00270994	0.382198	0.00131512
CDIF630erm_00718	[gene=CD630DERM_06060]		0.134398	0.027171	0.139623	0.00947828
	[gene=CD630DERM_06071]	tlpB	-0.0837271	0.153451	-0.0368039	0.366123
CDIF630erm_00720	[gene=CD630DERM_06080]		-0.0506068	0.442528	0.0720156	0.24946
CDIF630erm_00721	[gene=CD630DERM_06090]		-0.0860166	0.0813704	-0.0337859	0.442478
CDIF630erm_00722	[gene=CD630DERM_06100]		0.0727111	0.461235	-0.0673215	0.108903
CDIF630erm_00723	[gene=CD630DERM_06110]		-0.220793	0.096331	-0.212937	0.00715523
CDIF630erm_00724	[gene=CD630DERM_06120]		0.132919	0.0553667	0.169138	0.0072678
CDIF630erm_00725	[gene=CD630DERM_06130]		0.172132	0.0106793	0.136552	0.0172589
CDIF630erm_00726	[gene=CD630DERM_06140]		0.132171	0.154236	0.156906	0.00940938
CDIF630erm_00727	[gene=CD630DERM_06150]		0.0820456	0.0769255	0.0971482	0.0588523
CDIF630erm_00728	[gene=CD630DERM_06160]		-0.0845167	0.152472	-0.0200904	0.714109
CDIF630erm_00729	[gene=CD630DERM_06170]		0.0452323	0.349248	0.0503814	0.333397
CDIF630erm_00730	[gene=CD630DERM_06180]		-0.133568	0.0217186	-0.0841785	0.0712243
CDIF630erm_00731	[gene=CD630DERM_06190]	yvrJ	0.17142	0.0120112	0.085941	0.13727
CDIF630erm_00732	[gene=CD630DERM_06200]		-0.068791	0.363762	0.14114	0.0285642
	[gene=CD630DERM_06210]		0.00835719	0.887594	-0.0824759	0.135352
CDIF630erm_00734	[gene=CD630DERM_06220]		-0.0921016	0.214431	0.0252647	0.527301
	[gene=CD630DERM_06230]		0.0789436	0.14081	-0.141134	0.0285874
CDIF630erm_00735	[gene=CD630DERM_06240]		0.352076	0.00530201	0.296242	0.0035122
CDIF630erm_00736	[gene=CD630DERM_06250]		-0.120199	0.0563363	-0.0310301	0.486554
CDIF630erm_00737	[gene=CD630DERM_06260]		0.0836712	0.0881652	0.140671	0.0296039
CDIF630erm_00738	[gene=CD630DERM_06270]		-0.154314	0.0219715	0.0986207	0.0802255
CDIF630erm_00739	[gene=CD630DERM_06271]		-0.254338	0.10696	0.129493	0.133187
CDIF630erm_00740	[gene=CD630DERM_06280]		-0.127019	0.47106	0.300594	0.0157808
CDIF630erm_00741	[gene=CD630DERM_06290]		0.0479075	0.295626	0.0299382	0.566977
CDIF630erm_00742	[gene=CD630DERM_06300]		0.204494	0.0127551	0.320244	0.00160392
CDIF630erm_00743	[gene=CD630DERM_06310]		-0.229447	0.0163859	-0.0347001	0.443495
CDIF630erm_00744	[gene=CD630DERM_06320]		-0.286055	0.00396477	-0.290026	0.00100526
CDIF630erm_00745	[gene=CD630DERM_06330]		0.0364394	0.388041	0.201504	0.00240457
CDIF630erm_00746	[gene=CD630DERM_06340]		0.00284737	0.950172	0.00194023	0.964383
CDIF630erm_00747	[gene=CD630DERM_06350]		-0.0700549	0.163407	0.0751973	0.0802684
CDIF630erm_00748	[gene=CD630DERM_06360]		-0.0815065	0.0817743	0.0168128	0.700613
CDIF630erm_00749	[gene=CD630DERM_06370]		0.0780351	0.152905	0.0258899	0.51729
CDIF630erm_00750	[gene=CD630DERM_06380]		-0.0640349	0.364767	-0.135353	0.017438
CDIF630erm_00751	[gene=CD630DERM_06390]		-0.448955	0.00226957	-0.427396	0.000616524
CDIF630erm_00752	[gene=CD630DERM_06400]		-0.299076	0.00957344	-0.189613	0.0370794
CDIF630erm_00753	[gene=CD630DERM_06410]		-0.0472364	0.493238	-0.00411791	0.936036
CDIF630erm_00754	[gene=CD630DERM_06420]		-0.104354	0.137712	-0.0711461	0.332205
CDIF630erm_00755	[gene=CD630DERM_06421]		0.25897	0.0813704	-0.545505	0.123777
CDIF630erm_00756	[gene=CD630DERM_06430]		-0.0623224	0.208511	-0.0356772	0.441178
CDIF630erm_00757	[gene=CD630DERM_06440]		-0.0759902	0.333048	0.0662484	0.111995
CDIF630erm_00758	[gene=CD630DERM_06450]		-0.0881301	0.150368	-0.089268	0.0872352
CDIF630erm_00759	[gene=CD630DERM_06460]		-0.100141	0.0690501	-0.0683022	0.121046
CDIF630erm_00760	[gene=CD630DERM_06480]		-0.0211936	0.608438	0.0433727	0.319206
CDIF630erm_00761	[gene=CD630DERM_06490]		0.0950932	0.156203	0.109879	0.0245051
CDIF630erm_00762	[gene=CD630DERM_06500]		0.106629	0.0626304	0.172314	0.00459865
CDIF630erm_00763	[gene=CD630DERM_06510]		0.172865	0.0134404	0.225254	0.00498536
	[gene=CD630DERM_06511]		0.0429719	0.483597	0.121139	0.0544622
	[gene=CD630DERM_06512]		0.132926	0.0363749	0.175937	0.00722204
CDIF630erm_00764	[gene=CD630DERM_06520]		-0.0535875	0.396663	0.0170538	0.744508
CDIF630erm_00765	[gene=CD630DERM_06530]		0.114534	0.0419465	0.186873	0.00521935
CDIF630erm_00766	[gene=CD630DERM_06540]		0.112784	0.0323782	0.090289	0.0487215
CDIF630erm_00768	[gene=CD630DERM_06550]		-0.053999	0.298116	0.0413368	0.335275
CDIF630erm_00769	[gene=CD630DERM_06560]		0.250865	0.00721972	0.23651	0.00379157
CDIF630erm_00770	[gene=CD630DERM_06570]	cdu2	0.2559	0.00537157	0.276221	0.00247094
CDIF630erm_00771	[gene=CD630DERM_06580]	cdu1	-0.142141	0.079108	-0.207869	0.002569
CDIF630erm_00772	[gene=CD630DERM_06590]	tcdR	-0.170798	0.0188154	-0.120152	0.0283166
CDIF630erm_00773	[gene=CD630DERM_06600]	toxB	0.320767	0.00332696	0.321509	0.00136418
CDIF630erm_00774	[gene=CD630DERM_06610]	tcdE	-0.132674	0.115374	-0.0593592	0.255438
CDIF630erm_00775	[gene=CD630DERM_06620]		0.133308	0.0401993	0.186744	0.00702688
CDIF630erm_00776	[gene=CD630DERM_06630]	toxA	0.230483	0.0057803	0.165448	0.0233878
CDIF630erm_00777	[gene=CD630DERM_06640]	tcdC	-0.0432559	0.457691	0.0332374	0.602004
CDIF630erm_00778	[gene=CD630DERM_06641]		0.0706657	0.216677	0.00928951	0.860761
CDIF630erm_00779	[gene=CD630DERM_06642]		-0.0278971	0.499751	0.0450536	0.448315
CDIF630erm_00780	[gene=CD630DERM_06650]	cdd2	0.203219	0.0119487	0.192678	0.00323081
CDIF630erm_00781	[gene=CD630DERM_06660]	cdd3	0.155945	0.0127551	0.0485392	0.286818
CDIF630erm_00782	[gene=CD630DERM_06670]	cdd4	0.161667	0.0215007	0.118865	0.0286775
CDIF630erm_00783	[gene=CD630DERM_06680]		-0.14965	0.0611447	0.0207897	0.626594
CDIF630erm_00784	[gene=CD630DERM_06690]		-0.232889	0.0102708	-0.115022	0.042707
CDIF630erm_00785	[gene=CD630DERM_06700]		-0.217003	0.0168008	-0.217273	0.00268322
CDIF630erm_00786	[gene=CD630DERM_06710]		0.012728	0.884448	0.156165	0.00610406
CDIF630erm_00787	[gene=CD630DERM_06720]		-0.0799042	0.30237	-0.065405	0.14543
CDIF630erm_00788	[gene=CD630DERM_06730]		0.104478	0.0375187	0.0497074	0.276406
	[gene=CD630DERM_06740]		-0.135644	0.091492	-0.0131657	0.736155
CDIF630erm_00789	[gene=CD630DERM_06750]		-0.231745	0.0143007	-0.0194362	0.687986
CDIF630erm_00790	[gene=CD630DERM_06760]	rsiT	0.156631	0.0132748	0.149253	0.00720351
CDIF630erm_00791	[gene=CD630DERM_06770]	csfT	0.181833	0.0142311	0.0832352	0.0835322
CDIF630erm_00792	[gene=CD630DERM_06790]		0.258243	0.00427292	0.231192	0.00186091
CDIF630erm_00793	[gene=CD630DERM_06800]		0.00718275	0.876041	0.0113579	0.796883
CDIF630erm_00794	[gene=CD630DERM_06810]		0.230221	0.0061768	0.14838	0.100266
CDIF630erm_00795	[gene=CD630DERM_06820]		0.196718	0.009235	0.0723441	0.225367
CDIF630erm_00796	[gene=CD630DERM_06830]		0.093388	0.0693672	0.187066	0.00330612
CDIF630erm_00797	[gene=CD630DERM_06840]		0.14747	0.027166	0.0806947	0.129735
CDIF630erm_00798	[gene=CD630DERM_06850]	infC	-0.0176205	0.744116	-0.0216595	0.706429
CDIF630erm_00799	[gene=CD630DERM_06860]	rpmI	-0.0265207	0.66805	-0.137137	0.218882
CDIF630erm_00800	[gene=CD630DERM_06870]	rplT	-0.0542992	0.415797	-0.20272	0.0632995
CDIF630erm_00801	[gene=CD630DERM_06880]		-0.213223	0.0757056	-0.135925	0.0116827
CDIF630erm_00802	[gene=CD630DERM_06890]		-0.186859	0.0496728	-0.0563693	0.167399
CDIF630erm_00803	[gene=CD630DERM_06900]		-0.0392605	0.439168	0.113841	0.0266702
CDIF630erm_00804	[gene=CD630DERM_06910]		0.0442442	0.396839	0.168248	0.00793455
CDIF630erm_00805	[gene=CD630DERM_06920]		0.0765022	0.152905	0.106557	0.0455313
CDIF630erm_00806	[gene=CD630DERM_06930]		0.136241	0.0526526	0.0987936	0.0295759
CDIF630erm_00807	[gene=CD630DERM_06940]		-0.0369805	0.485204	0.099965	0.0458809
CDIF630erm_00808	[gene=CD630DERM_06941]		0.0747948	0.276607	0.138957	0.00947942
CDIF630erm_00809	[gene=CD630DERM_06950]		0.0947218	0.179987	0.125219	0.0376059
CDIF630erm_00810	[gene=CD630DERM_06960]	ktrB	0.103396	0.103328	0.124757	0.0215823
CDIF630erm_00811	[gene=CD630DERM_06970]	ktrC	0.227647	0.00938696	0.181019	0.00434832
CDIF630erm_00812	[gene=CD630DERM_06980]		0.0112906	0.791799	0.12096	0.0176998
CDIF630erm_00814	[gene=CD630DERM_06990]	pheS	0.0223787	0.642659	-0.0129573	0.780327
CDIF630erm_00815	[gene=CD630DERM_07000]	pheT	0.0412069	0.334239	-0.0405163	0.391638
CDIF630erm_00816	[gene=CD630DERM_07010]		-0.0713146	0.115382	-0.159279	0.0217368
CDIF630erm_00817	[gene=CD630DERM_07020]		0.0393504	0.509921	0.0743938	0.146667
CDIF630erm_00818	[gene=CD630DERM_07030]		0.0724486	0.209274	0.0567149	0.200447
CDIF630erm_00819	[gene=CD630DERM_07040]		-0.0113862	0.82947	-0.013979	0.76808
CDIF630erm_00820	[gene=CD630DERM_07050]	mutX	0.00646809	0.884448	-0.0411376	0.44896
CDIF630erm_00821	[gene=CD630DERM_07060]		-0.0256558	0.572104	-0.0260005	0.515855
CDIF630erm_00822	[gene=CD630DERM_07070]		-0.104934	0.138517	-0.0916225	0.318963
CDIF630erm_00823	[gene=CD630DERM_07080]	pepD	0.0717026	0.124192	0.0314048	0.61864
CDIF630erm_00824	[gene=CD630DERM_07090]	mutS2	-0.0083648	0.884209	-0.0486283	0.325985
CDIF630erm_00825	[gene=CD630DERM_07100]	ybbK	0.0380958	0.410541	0.110336	0.0285263
CDIF630erm_00826	[gene=CD630DERM_07110]	argS	0.0523275	0.433016	0.0419337	0.308469
CDIF630erm_00827	[gene=CD630DERM_07120]		-0.15952	0.0221544	-0.142036	0.00904771
CDIF630erm_00828	[gene=CD630DERM_07121]		-0.22556	0.00732301	-0.218457	0.00865792
CDIF630erm_00829	[gene=CD630DERM_07130]		-0.0498394	0.243393	-0.0437217	0.297397
CDIF630erm_00830	[gene=CD630DERM_07140]		-0.110889	0.0585498	-0.104642	0.085231
CDIF630erm_00831	[gene=CD630DERM_07150]	ptb2	-0.148993	0.0203937	-0.172891	0.00719322
CDIF630erm_00832	[gene=CD630DERM_07160]	cooS	-0.0602573	0.604963	0.0504669	0.608919
CDIF630erm_00833	[gene=CD630DERM_07170]	cooC	0.0608183	0.409135	-0.00898419	0.854596
CDIF630erm_00834	[gene=CD630DERM_07180]	fhs	-0.112194	0.101515	-0.127855	0.0141863
CDIF630erm_00835	[gene=CD630DERM_07190]	fchA	-0.0465189	0.471453	-0.0341391	0.551759
CDIF630erm_00836	[gene=CD630DERM_07200]	folD	-0.0363607	0.428334	-0.0465475	0.399765
CDIF630erm_00837	[gene=CD630DERM_07210]	metV	-0.0669977	0.253579	-0.0158245	0.778557
CDIF630erm_00838	[gene=CD630DERM_07220]	metF	-0.00077207	0.986878	-0.0799243	0.148208
CDIF630erm_00839	[gene=CD630DERM_07230]	lpdA	-0.028317	0.491757	-0.0802933	0.179263
CDIF630erm_00840	[gene=CD630DERM_07240]		-0.102444	0.083374	-0.118952	0.0358654
CDIF630erm_00841	[gene=CD630DERM_07250]	acsD	0.00902188	0.893251	-0.101363	0.0436488
CDIF630erm_00842	[gene=CD630DERM_07260]	acsC	-0.0989488	0.1102	-0.128993	0.0359168
CDIF630erm_00843	[gene=CD630DERM_07270]	acsE	-0.0293788	0.65329	-0.0812603	0.0619187
CDIF630erm_00844	[gene=CD630DERM_07280]	cdhC	-0.0331083	0.722024	0.00333951	0.936036
CDIF630erm_00845	[gene=CD630DERM_07290]	gcvH	-0.0218117	0.607862	-0.0867998	0.0652445
CDIF630erm_00846	[gene=CD630DERM_07300]		-0.130947	0.0191423	-0.0550219	0.22439
CDIF630erm_00847	[gene=CD630DERM_07310]		-0.0399289	0.333082	-0.0142442	0.754528
CDIF630erm_00848	[gene=CD630DERM_07320]		-0.0764035	0.0905679	-0.0677325	0.186502
CDIF630erm_00849	[gene=CD630DERM_07330]	lipM	-0.213603	0.00924768	-0.097498	0.0573728
CDIF630erm_00850	[gene=CD630DERM_07340]		-0.0210749	0.819979	-0.0454603	0.510034
CDIF630erm_00851	[gene=CD630DERM_07350]		0.00603342	0.936505	-0.0150512	0.812031
CDIF630erm_00852	[gene=CD630DERM_07360]		-0.00299864	0.952609	-0.100372	0.0402088
CDIF630erm_00853	[gene=CD630DERM_07370]	hisK	-0.142965	0.0280565	-0.264364	0.00780471
CDIF630erm_00854	[gene=CD630DERM_07380]		0.13486	0.026105	0.0780045	0.182655
CDIF630erm_00855	[gene=CD630DERM_07390]		-0.277007	0.00957344	-0.319737	0.0129096
CDIF630erm_00856	[gene=CD630DERM_07400]		0.101432	0.0795241	0.118861	0.014547
CDIF630erm_00857	[gene=CD630DERM_07410]	glpK1	0.122972	0.0299669	0.168795	0.00463369
CDIF630erm_00858	[gene=CD630DERM_07420]	eutH1	0.151866	0.016589	0.049263	0.254313
CDIF630erm_00859	[gene=CD630DERM_07430]		0.177259	0.0168008	0.132035	0.0389158
CDIF630erm_00861	[gene=CD630DERM_07440]		0.167499	0.0127636	0.0286393	0.506667
CDIF630erm_00862	[gene=CD630DERM_07450]		0.0913317	0.0763826	-0.119835	0.0610135
CDIF630erm_00863	[gene=CD630DERM_07460]		0.0405112	0.59301	0.0231537	0.633592
CDIF630erm_00864	[gene=CD630DERM_07470]		-0.0919915	0.210777	-0.073245	0.228541
CDIF630erm_00865	[gene=CD630DERM_07480]		-0.0447007	0.365769	-0.0932803	0.068374
CDIF630erm_00866	[gene=CD630DERM_07490]		0.0406277	0.371843	0.00585144	0.912312
CDIF630erm_00868	[gene=CD630DERM_07500]		-0.138001	0.0618157	0.072197	0.346905
CDIF630erm_00869	[gene=CD630DERM_07510]		-0.0183719	0.677237	0.151733	0.00754944
CDIF630erm_00870	[gene=CD630DERM_07520]		-0.100282	0.0813704	0.0848888	0.0729953
CDIF630erm_00871	[gene=CD630DERM_07530]	iscS1	-0.179896	0.027166	-0.115037	0.112196
CDIF630erm_00872	[gene=CD630DERM_07540]	thiI	-0.0991677	0.0748434	-0.005077	0.89686
CDIF630erm_00873	[gene=CD630DERM_07550]		-0.0790829	0.166273	-0.0509403	0.297285
CDIF630erm_00874	[gene=CD630DERM_07560]		0.152449	0.0153481	0.0188758	0.676933
CDIF630erm_00875	[gene=CD630DERM_07570]		-0.115741	0.222589	-0.0617866	0.164884
CDIF630erm_00876	[gene=CD630DERM_07580]	pflA	-0.104132	0.164278	0.0269858	0.571208
CDIF630erm_00877	[gene=CD630DERM_07590]	plfB	-0.300332	0.0191064	-0.208667	0.0321027
CDIF630erm_00878	[gene=CD630DERM_07600]		-0.0279262	0.516726	0.0507063	0.278232
CDIF630erm_00879	[gene=CD630DERM_07610]	cshA1	-0.0285133	0.639293	-0.0491394	0.263895
CDIF630erm_00880	[gene=CD630DERM_07620]	srlR	-0.0547943	0.502142	0.00733835	0.873049
CDIF630erm_00881	[gene=CD630DERM_07630]	srlM	-0.331423	0.00364655	-0.187064	0.0102618
CDIF630erm_00882	[gene=CD630DERM_07640]	srlA	0.0713455	0.117381	0.130944	0.014428
CDIF630erm_00883	[gene=CD630DERM_07650]	srlEa	-0.106917	0.083053	-0.017861	0.648289
CDIF630erm_00884	[gene=CD630DERM_07660]	srlEb	0.161631	0.0124032	0.206238	0.00344697
CDIF630erm_00885	[gene=CD630DERM_07670]	srlB	0.0902213	0.133526	0.195836	0.00591165
CDIF630erm_00886	[gene=CD630DERM_07680]	srlD	0.102935	0.0716934	0.0967	0.0929437
CDIF630erm_00887	[gene=CD630DERM_07690]		0.0987103	0.0713036	0.197462	0.00316573
CDIF630erm_00888	[gene=CD630DERM_07700]	spoIIAA	-0.251906	0.010316	-0.135784	0.0125501
CDIF630erm_00889	[gene=CD630DERM_07710]	spoIIAB	-0.0194354	0.766444	-0.0559055	0.178747
CDIF630erm_00890	[gene=CD630DERM_07720]	sigF	-0.0711344	0.13955	-0.034078	0.469912
CDIF630erm_00891	[gene=CD630DERM_07730]	spoVAC	0.0577652	0.458823	0.0196288	0.739755
CDIF630erm_00892	[gene=CD630DERM_07740]	spoVAD	0.244817	0.00691288	0.261674	0.00257201
CDIF630erm_00893	[gene=CD630DERM_07750]	spoVAE	0.114616	0.099399	0.0916991	0.0505404
CDIF630erm_00894	[gene=CD630DERM_07760]		-0.134866	0.181254	-0.0221714	0.648526
CDIF630erm_00895	[gene=CD630DERM_07770]		0.155509	0.0141067	0.162913	0.00696036
CDIF630erm_00896	[gene=CD630DERM_07780]		0.147284	0.0139465	0.050524	0.2493
CDIF630erm_00897	[gene=CD630DERM_07790]		0.0971503	0.0588305	0.226313	0.00344697
CDIF630erm_00898	[gene=CD630DERM_07800]		0.144078	0.0661384	0.192091	0.00982476
CDIF630erm_00899	[gene=CD630DERM_07810]		0.0758291	0.159241	0.018058	0.685916
CDIF630erm_00900	[gene=CD630DERM_07820]	yunB	0.067846	0.165375	0.0111932	0.864327
CDIF630erm_00901	[gene=CD630DERM_07830]	spoIVB2	0.10412	0.224982	0.066118	0.322211
CDIF630erm_00902	[gene=CD630DERM_07840]		-0.107835	0.105111	-0.150888	0.00585933
CDIF630erm_00904	[gene=CD630DERM_07850]		-0.0685077	0.22188	-0.0850578	0.26955
CDIF630erm_00905	[gene=CD630DERM_07860]		0.12726	0.0489724	0.0645083	0.156009
CDIF630erm_00906	[gene=CD630DERM_07870]		-0.200031	0.0163058	-0.0440214	0.34506
CDIF630erm_00907	[gene=CD630DERM_07880]		-0.0143648	0.798337	0.0442944	0.322201
CDIF630erm_00908	[gene=CD630DERM_07890]		-0.141882	0.0247295	-0.177703	0.0201567
CDIF630erm_00909	[gene=CD630DERM_07900]		-0.128566	0.105111	-0.0223237	0.653345
CDIF630erm_00910	[gene=CD630DERM_07910]		0.0677844	0.352329	0.0611921	0.27282
CDIF630erm_00911	[gene=CD630DERM_07920]		0.201676	0.00739573	0.0746985	0.127706
CDIF630erm_00912	[gene=CD630DERM_07930]		0.0768739	0.108936	0.124415	0.021389
CDIF630erm_00913	[gene=CD630DERM_07940]	nadE	-0.00570231	0.936818	0.0120284	0.803722
CDIF630erm_00914	[gene=CD630DERM_07950]		0.0503524	0.377405	0.143233	0.00744551
CDIF630erm_00915	[gene=CD630DERM_07960]		0.00352047	0.9404	0.0514468	0.217081
CDIF630erm_00916	[gene=CD630DERM_07970]		0.0579274	0.179987	0.0779186	0.162854
CDIF630erm_00917	[gene=CD630DERM_07980]		0.181698	0.0305164	0.153147	0.0200467
CDIF630erm_00918	[gene=CD630DERM_07990]		0.00384531	0.93989	0.129928	0.0227308
CDIF630erm_00919	[gene=CD630DERM_08000]	crt1	0.0600029	0.335884	0.150611	0.0150456
CDIF630erm_00920	[gene=CD630DERM_08010]		0.225649	0.0109637	0.17963	0.00396595
CDIF630erm_00921	[gene=CD630DERM_08020]		0.174753	0.0149143	0.263243	0.00200126
CDIF630erm_00922	[gene=CD630DERM_08030]	acrC	0.243703	0.00463914	0.347272	0.00179661
CDIF630erm_00923	[gene=CD630DERM_08040]	etfB2	0.210662	0.0162689	0.149204	0.0124573
CDIF630erm_00924	[gene=CD630DERM_08050]	etfA2	-0.0157189	0.780283	0.104795	0.105724
CDIF630erm_00925	[gene=CD630DERM_08060]		0.0425625	0.348349	0.0759276	0.0823783
CDIF630erm_00926	[gene=CD630DERM_08070]		0.136586	0.033043	-0.0357987	0.373485
	[gene=CD630DERM_08080]		0.130536	0.0551925	-0.00207598	0.959092
CDIF630erm_00927	[gene=CD630DERM_08090]		-0.0336509	0.680076	-0.0896427	0.124359
CDIF630erm_00928	[gene=CD630DERM_08100]	floX	0.0654338	0.364379	0.0321092	0.562733
CDIF630erm_00929	[gene=CD630DERM_08110]		0.0293675	0.561448	-0.120466	0.0312902
CDIF630erm_00930	[gene=CD630DERM_08120]		0.0750699	0.347413	-0.00376957	0.950729
CDIF630erm_00931	[gene=CD630DERM_08130]		-0.0189678	0.7567	-0.176435	0.00849399
CDIF630erm_00932	[gene=CD630DERM_08140]		-0.0804234	0.115128	-0.0929568	0.0463688
CDIF630erm_00933	[gene=CD630DERM_08150]		0.218857	0.0057803	0.261003	0.00166253
CDIF630erm_00934	[gene=CD630DERM_08160]	bglF1	-0.148999	0.235957	-0.0809815	0.112282
CDIF630erm_00935	[gene=CD630DERM_08170]	tlpB1	-0.114769	0.0831944	-0.136378	0.0148027
	[gene=CD630DERM_08171]	tlpB	-0.103405	0.105137	-0.0723244	0.135135
CDIF630erm_00936	[gene=CD630DERM_08180]	bglC	-0.0772062	0.113425	0.0965094	0.0582736
CDIF630erm_00937	[gene=CD630DERM_08190]		-0.0425712	0.38365	0.128102	0.013397
CDIF630erm_00938	[gene=CD630DERM_08200]		0.276483	0.00427292	0.230657	0.00186091
CDIF630erm_00939	[gene=CD630DERM_08210]		0.159854	0.0163618	0.00206256	0.966958
CDIF630erm_00940	[gene=CD630DERM_08220]		0.195299	0.00727208	0.0965497	0.109744
CDIF630erm_00942	[gene=CD630DERM_08230]		0.216321	0.00727208	0.176843	0.0104437
CDIF630erm_00943	[gene=CD630DERM_08240]		0.174994	0.014144	0.129041	0.0181464
CDIF630erm_00944	[gene=CD630DERM_08250]	rbr1	0.0285308	0.522143	0.0267642	0.587823
CDIF630erm_00945	[gene=CD630DERM_08260]	perR	0.00626548	0.884127	0.00800386	0.854596
CDIF630erm_00946	[gene=CD630DERM_08270]	dsr	0.0512221	0.256858	-0.0234808	0.561702
CDIF630erm_00947	[gene=CD630DERM_08280]		0.017638	0.818504	-0.0570896	0.172472
CDIF630erm_00948	[gene=CD630DERM_08290]		-0.0142421	0.745454	-0.0968465	0.0338954
CDIF630erm_00949	[gene=CD630DERM_08300]		0.130801	0.132873	-0.0193962	0.648222
CDIF630erm_00950	[gene=CD630DERM_08310]	cshA2	0.0352475	0.404252	0.158266	0.0129383
CDIF630erm_00951	[gene=CD630DERM_08320]	aksA	0.0239402	0.691371	0.111288	0.0297591
CDIF630erm_00952	[gene=CD630DERM_08330]	acnB	0.132547	0.0642501	0.159306	0.00636554
CDIF630erm_00953	[gene=CD630DERM_08340]	icd	0.0239177	0.640382	0.137269	0.0285988
CDIF630erm_00954	[gene=CD630DERM_08350]		-0.331288	0.00411008	-0.180122	0.00795722
CDIF630erm_00955	[gene=CD630DERM_08360]		-0.147941	0.0616475	-0.0874762	0.114713
CDIF630erm_00956	[gene=CD630DERM_08370]		0.025148	0.579694	-0.0995234	0.0380637
CDIF630erm_00957	[gene=CD630DERM_08380]		-0.108954	0.0388521	-0.198387	0.00409639
CDIF630erm_00958	[gene=CD630DERM_08390]		-0.0650205	0.228566	-0.256686	0.003906
CDIF630erm_00959	[gene=CD630DERM_08400]		-0.133674	0.0492735	-0.0187805	0.633521
CDIF630erm_00960	[gene=CD630DERM_08410]	purH*	-0.0485866	0.260235	0.0795428	0.0657745
CDIF630erm_00961	[gene=CD630DERM_08420]		-0.240922	0.0109637	-0.0964362	0.178157
CDIF630erm_00962	[gene=CD630DERM_08430]		-0.0420658	0.301086	-0.0709545	0.09994
CDIF630erm_00963	[gene=CD630DERM_08440]	cwp25	0.00340502	0.962479	-0.0161211	0.796883
CDIF630erm_00964	[gene=CD630DERM_08450]		-0.00247158	0.964679	-0.0354926	0.417785
CDIF630erm_00965	[gene=CD630DERM_08460]		-0.0634652	0.152575	-0.129397	0.0123022
CDIF630erm_00966	[gene=CD630DERM_08470]		-0.28704	0.00938696	-0.113317	0.0744474
CDIF630erm_00967	[gene=CD630DERM_08480]		-0.144155	0.0886793	0.0946665	0.0641733
CDIF630erm_00968	[gene=CD630DERM_08490]		0.107043	0.0909852	0.147998	0.00759421
CDIF630erm_00969	[gene=CD630DERM_08500]		-0.025556	0.713907	0.095329	0.0680314
CDIF630erm_00970	[gene=CD630DERM_08510]		0.0761262	0.205688	0.0659689	0.221232
CDIF630erm_00971	[gene=CD630DERM_08520]		-0.215296	0.00626084	-0.153663	0.0113983
CDIF630erm_00972	[gene=CD630DERM_08530]	oppB	-0.070597	0.265636	-0.100078	0.259544
CDIF630erm_00973	[gene=CD630DERM_08540]	oppC	-0.122875	0.0531039	-0.128986	0.101078
CDIF630erm_00974	[gene=CD630DERM_08550]	oppA	-0.126177	0.0972632	-0.0949858	0.0663497
CDIF630erm_00975	[gene=CD630DERM_08560]	oppD	-0.11428	0.0434387	-0.101221	0.0488883
CDIF630erm_00980	[gene=CD630DERM_08600]		0.152332	0.0257831	0.172261	0.00416585
CDIF630erm_00981	[gene=CD630DERM_08610]		0.0524277	0.248834	0.0833471	0.0670346
CDIF630erm_00982	[gene=CD630DERM_08620]		0.179451	0.0163343	0.220856	0.00215506
CDIF630erm_00983	[gene=CD630DERM_08630]		0.057757	0.277619	0.096214	0.124245
CDIF630erm_00984	[gene=CD630DERM_08640]	malH1	0.111658	0.0339555	0.215355	0.00303603
CDIF630erm_00985	[gene=CD630DERM_08650]		-0.048958	0.520764	-0.0192499	0.808922
CDIF630erm_00986	[gene=CD630DERM_08660]		-0.0849064	0.214823	-0.0356964	0.564702
CDIF630erm_00987	[gene=CD630DERM_08670]		-0.113762	0.554152	-0.482002	0.00305188
CDIF630erm_00988	[gene=CD630DERM_08680]		-0.0324254	0.527189	-0.0405695	0.392988
CDIF630erm_00989	[gene=CD630DERM_08690]	modA	0.0178628	0.77895	-0.0746	0.0848515
CDIF630erm_00990	[gene=CD630DERM_08700]	modB	-0.042639	0.476654	0.00424226	0.927357
CDIF630erm_00991	[gene=CD630DERM_08710]	modC	0.0239308	0.60981	0.0711232	0.196153
CDIF630erm_00992	[gene=CD630DERM_08720]	maa1	0.0463274	0.273069	0.142077	0.012991
CDIF630erm_00993	[gene=CD630DERM_08730]		0.308983	0.0211704	0.0504455	0.634632
CDIF630erm_00994	[gene=CD630DERM_08740]		0.279574	0.0186898	0.0767751	0.340612
CDIF630erm_00995	[gene=CD630DERM_08750]		0.297481	0.0176957	0.192429	0.00960633
CDIF630erm_00996	[gene=CD630DERM_08760]		0.0722214	0.13806	0.0499172	0.225167
CDIF630erm_00997	[gene=CD630DERM_08770]		0.327409	0.00795991	0.176373	0.00685102
CDIF630erm_00998	[gene=CD630DERM_08780]		0.302604	0.0322725	0.201665	0.0065065
CDIF630erm_00999	[gene=CD630DERM_08790]	nnr	-0.148638	0.0741678	-0.0781326	0.199967
CDIF630erm_01000	[gene=CD630DERM_08800]		-0.21238	0.0902538	-0.301635	0.00100526
CDIF630erm_01001	[gene=CD630DERM_08810]		-0.275888	0.129658	-0.265425	0.00322228
CDIF630erm_01002	[gene=CD630DERM_08820]	glgC	-0.0688167	0.299012	0.117762	0.104905
CDIF630erm_01003	[gene=CD630DERM_08830]	glgD	-0.0554465	0.353896	-0.0189751	0.820464
CDIF630erm_01004	[gene=CD630DERM_08840]	glgA	-0.146449	0.0734617	-0.00350358	0.961558
CDIF630erm_01005	[gene=CD630DERM_08850]	glgP	-0.0232265	0.700135	0.0233696	0.701208
CDIF630erm_01006	[gene=CD630DERM_08860]	amyB	-0.237861	0.0103172	-0.200769	0.00300415
CDIF630erm_01007	[gene=CD630DERM_08870]		0.0220843	0.648024	-0.0148751	0.75207
CDIF630erm_01008	[gene=CD630DERM_08880]	speA1	0.581328	0.00400398	0.124013	0.207253
CDIF630erm_01009	[gene=CD630DERM_08890]	speH	0.581332	0.00463914	0.080392	0.473632
CDIF630erm_01010	[gene=CD630DERM_08900]	speE	0.605066	0.00758899	0.040865	0.776601
CDIF630erm_01011	[gene=CD630DERM_08910]	speB	0.57967	0.0090983	0.126827	0.426126
CDIF630erm_01012	[gene=CD630DERM_08920]	cspA	-0.0302207	0.802253	-0.134279	0.0944503
CDIF630erm_01013	[gene=CD630DERM_08930]		-0.0488624	0.279935	-0.118043	0.0768294
CDIF630erm_01014	[gene=CD630DERM_08940]		-0.00669035	0.936292	-0.0244251	0.669872
CDIF630erm_01015	[gene=CD630DERM_08950]		0.0917794	0.163387	-0.0442216	0.322023
CDIF630erm_01016	[gene=CD630DERM_08960]		0.162977	0.0121759	-0.0184249	0.794222
CDIF630erm_01017	[gene=CD630DERM_08970]		-0.449456	0.00149346	-0.434223	0.000772084
CDIF630erm_01018	[gene=CD630DERM_08980]		0.113325	0.0312933	0.0925401	0.127576
CDIF630erm_01019	[gene=CD630DERM_08990]	dinB	0.13891	0.0231321	0.193109	0.00656957
CDIF630erm_01020	[gene=CD630DERM_09000]	opuCA	-0.0363458	0.660692	0.056154	0.503591
CDIF630erm_01021	[gene=CD630DERM_09010]	opuCC	0.00360477	0.966031	0.0115325	0.870561
CDIF630erm_01022	[gene=CD630DERM_09020]		0.239367	0.0057803	0.181412	0.00904771
CDIF630erm_01024	[gene=CD630DERM_09040]		-0.0815579	0.162505	-0.109278	0.0589809
CDIF630erm_01026	[gene=CD630DERM_09050]		-0.065153	0.193559	-0.0703944	0.133276
CDIF630erm_01027	[gene=CD630DERM_09060]		-0.165183	0.0106696	-0.141808	0.012766
CDIF630erm_01029	[gene=CD630DERM_09070]		-0.249329	0.00700842	-0.317444	0.0015163
CDIF630erm_01030	[gene=CD630DERM_09071]		0.00549284	0.945675	0.0523846	0.326336
CDIF630erm_01031	[gene=CD630DERM_09080]		0.166379	0.0215839	0.0741873	0.0803148
CDIF630erm_01032	[gene=CD630DERM_09090]		0.133832	0.0264303	0.129205	0.0131655
CDIF630erm_01033	[gene=CD630DERM_09100]		0.00859943	0.88481	-0.123089	0.0331332
CDIF630erm_01034	[gene=CD630DERM_09110]		-0.106166	0.22608	0.0467325	0.232021
CDIF630erm_01035	[gene=CD630DERM_09120]		0.00864802	0.88272	-0.0664906	0.143491
CDIF630erm_01036	[gene=CD630DERM_09130]		-0.0367962	0.466734	0.0519008	0.22636
CDIF630erm_01037	[gene=CD630DERM_09140]		-0.313089	0.0457043	-0.275621	0.00305188
CDIF630erm_01038	[gene=CD630DERM_09150]		0.049322	0.531232	0.11206	0.0332344
CDIF630erm_01039	[gene=CD630DERM_09160]		-0.150584	0.0381395	-0.108745	0.046091
CDIF630erm_01040	[gene=CD630DERM_09170]		0.246729	0.00700842	0.280602	0.00275096
CDIF630erm_01041	[gene=CD630DERM_09180]		0.179585	0.0172841	0.235276	0.0116827
CDIF630erm_01042	[gene=CD630DERM_09190]		0.131717	0.0329603	0.0817815	0.0918233
CDIF630erm_01043	[gene=CD630DERM_09200]		-0.179949	0.0190556	-0.112225	0.0354185
CDIF630erm_01044	[gene=CD630DERM_09210]		-0.239309	0.0079488	-0.151719	0.0171577
CDIF630erm_01045	[gene=CD630DERM_09220]		0.0127664	0.817191	0.138236	0.0103949
CDIF630erm_01046	[gene=CD630DERM_09230]		-0.130089	0.0805488	-0.129549	0.267899
CDIF630erm_01047	[gene=CD630DERM_09231]		-0.669049	0.00211624	-0.580498	0.000772084
CDIF630erm_01048	[gene=CD630DERM_09240]		-0.177111	0.0277789	-0.106062	0.181728
CDIF630erm_01049	[gene=CD630DERM_09241]		-0.516566	0.0017427	-0.23208	0.0143881
CDIF630erm_01050	[gene=CD630DERM_09250]		-0.167789	0.0377924	0.0662035	0.279652
CDIF630erm_01051	[gene=CD630DERM_09260]		-0.0541873	0.492673	0.0353321	0.419711
CDIF630erm_01052	[gene=CD630DERM_09270]		0.0632994	0.162865	0.112033	0.0673818
CDIF630erm_01053	[gene=CD630DERM_09280]		-0.112398	0.0831944	-0.219178	0.00730294
CDIF630erm_01054	[gene=CD630DERM_09290]		-0.111072	0.0814831	0.0468459	0.330973
CDIF630erm_01055	[gene=CD630DERM_09300]		0.257063	0.00435949	0.292584	0.00157754
CDIF630erm_01056	[gene=CD630DERM_09301]		-0.457954	0.00270994	-0.307319	0.0142728
CDIF630erm_01057	[gene=CD630DERM_09310]		0.0908184	0.0680284	0.0464299	0.30666
CDIF630erm_01058	[gene=CD630DERM_09320]		-0.0984166	0.0731382	-0.0120171	0.819009
CDIF630erm_01059	[gene=CD630DERM_09330]		-0.135613	0.0469995	-0.0997528	0.172548
CDIF630erm_01060	[gene=CD630DERM_09340]		-0.0200779	0.660452	0.0221323	0.597752
	[gene=CD630DERM_09341]		-0.0922713	0.510362	-0.121255	0.0628019
CDIF630erm_01061	[gene=CD630DERM_09350]		0.22662	0.0153764	0.121518	0.0147945
CDIF630erm_01062	[gene=CD630DERM_09360]		0.205732	0.0204962	0.119058	0.0188689
CDIF630erm_01063	[gene=CD630DERM_09370]		0.161428	0.0129793	0.102449	0.0729608
CDIF630erm_01064	[gene=CD630DERM_09380]		-0.195862	0.0197446	-0.0505539	0.395223
CDIF630erm_01065	[gene=CD630DERM_09390]		0.0020846	0.97808	-0.0539458	0.322211
CDIF630erm_01066	[gene=CD630DERM_09400]		-0.075494	0.110253	-0.0546043	0.258981
CDIF630erm_01067	[gene=CD630DERM_09401]		-0.00721634	0.902366	0.101594	0.104435
CDIF630erm_01068	[gene=CD630DERM_09410]		-0.0396351	0.446483	-0.128399	0.017639
CDIF630erm_01069	[gene=CD630DERM_09420]		0.032339	0.554121	0.101161	0.031197
CDIF630erm_01070	[gene=CD630DERM_09430]		-0.0218712	0.659363	0.100544	0.0497966
CDIF630erm_01071	[gene=CD630DERM_09440]		-0.0320521	0.452048	0.102217	0.0360177
CDIF630erm_01072	[gene=CD630DERM_09450]		0.0293926	0.590075	0.0733449	0.266181
CDIF630erm_01073	[gene=CD630DERM_09460]		0.103743	0.175426	0.0457262	0.30666
CDIF630erm_01074	[gene=CD630DERM_09461]		-0.178119	0.039215	-0.251243	0.0037049
CDIF630erm_01075	[gene=CD630DERM_09470]		-0.051642	0.338163	-0.0732227	0.103462
CDIF630erm_01076	[gene=CD630DERM_09480]		0.160466	0.0178602	0.145363	0.0101148
CDIF630erm_01077	[gene=CD630DERM_09490]		-0.205556	0.0186521	-0.0607615	0.2167
CDIF630erm_01078	[gene=CD630DERM_09500]		0.0322633	0.582713	0.0464198	0.371333
CDIF630erm_01079	[gene=CD630DERM_09510]		-0.0712386	0.121994	-0.067122	0.148556
CDIF630erm_01080	[gene=CD630DERM_09520]		-0.0795711	0.0831539	-0.0418541	0.344232
CDIF630erm_01081	[gene=CD630DERM_09530]		-0.32266	0.00829344	-0.223104	0.0153235
CDIF630erm_01082	[gene=CD630DERM_09531]		-0.231669	0.00840979	-0.11776	0.0436017
CDIF630erm_01083	[gene=CD630DERM_09540]		0.192278	0.0122747	0.242597	0.00466308
CDIF630erm_01084	[gene=CD630DERM_09550]		-0.0972248	0.147021	0.00884513	0.854596
CDIF630erm_01085	[gene=CD630DERM_09560]		0.139988	0.0465267	0.0865853	0.133276
	[gene=CD630DERM_09561]		-0.245412	0.00463914	-0.265658	0.0316642
CDIF630erm_01087	[gene=CD630DERM_09562]		0.330176	0.0504113	-0.73133	0.036929
CDIF630erm_01088	[gene=CD630DERM_09570]		-0.12858	0.0482266	-0.109926	0.0546393
CDIF630erm_01090	[gene=CD630DERM_09580]		-0.125978	0.0501497	-0.0994723	0.049655
CDIF630erm_01091	[gene=CD630DERM_09590]		0.0560746	0.411754	0.176497	0.00574493
CDIF630erm_01094	[gene=CD630DERM_09600]		0.0875902	0.171186	0.191928	0.00305188
CDIF630erm_01095	[gene=CD630DERM_09610]		0.0744574	0.186807	0.0461198	0.280293
CDIF630erm_01096	[gene=CD630DERM_09620]		0.0241454	0.665373	0.117572	0.10445
CDIF630erm_01097	[gene=CD630DERM_09630]		0.0296741	0.659338	0.0615625	0.261342
CDIF630erm_01098	[gene=CD630DERM_09640]		0.00693022	0.918027	0.106005	0.11409
CDIF630erm_01099	[gene=CD630DERM_09650]		-0.0856419	0.105111	-0.120132	0.0243125
CDIF630erm_01100	[gene=CD630DERM_09660]		-0.0422942	0.316522	-0.00207722	0.964383
CDIF630erm_01101	[gene=CD630DERM_09670]		-0.0244017	0.680255	0.0780687	0.132286
CDIF630erm_01102	[gene=CD630DERM_09680]		-0.1032	0.140818	-0.0228744	0.58775
CDIF630erm_01103	[gene=CD630DERM_09690]		-0.202244	0.00829344	-0.0999616	0.118158
CDIF630erm_01104	[gene=CD630DERM_09700]		0.0492106	0.299088	-0.0533997	0.224757
CDIF630erm_01105	[gene=CD630DERM_09710]		0.0922922	0.146009	0.0235534	0.67003
CDIF630erm_01106	[gene=CD630DERM_09720]		-0.0996298	0.0712911	0.0308766	0.595387
CDIF630erm_01107	[gene=CD630DERM_09730]		-0.0628117	0.229832	0.00502524	0.914561
	[gene=CD630DERM_09740]		-0.158962	0.0148126	-0.16481	0.0134818
CDIF630erm_01108	[gene=CD630DERM_09750]		-0.0125908	0.822424	-0.0910396	0.292073
CDIF630erm_01109	[gene=CD630DERM_09760]		-0.0649472	0.240846	-0.126598	0.101836
CDIF630erm_01110	[gene=CD630DERM_09770]		-0.0233813	0.573306	-0.182039	0.0105079
	[gene=CD630DERM_09771]		0.471579	0.00835597	-0.451075	0.333414
CDIF630erm_01111	[gene=CD630DERM_09772]		-0.430075	0.0196565	-0.711151	0.00110119
CDIF630erm_01113	[gene=CD630DERM_09780]		-0.139369	0.0357014	-0.0108616	0.796883
CDIF630erm_01114	[gene=CD630DERM_09790]		0.0137146	0.744116	0.0911889	0.0523649
CDIF630erm_01116	[gene=CD630DERM_09810]		0.0264584	0.573306	0.0706389	0.131236
CDIF630erm_01117	[gene=CD630DERM_09820]	ubiA	-0.0657891	0.195967	-0.00865031	0.842994
CDIF630erm_01118	[gene=CD630DERM_09830]		-0.104072	0.0763826	-0.154425	0.0135411
CDIF630erm_01119	[gene=CD630DERM_09840]		0.0890017	0.0906684	0.0902949	0.0657325
CDIF630erm_01120	[gene=CD630DERM_09850]		-0.00324176	0.942781	-0.0274832	0.539672
CDIF630erm_01121	[gene=CD630DERM_09860]	rpsA	-0.0830168	0.125006	-0.0764469	0.0817306
CDIF630erm_01122	[gene=CD630DERM_09870]		0.0470754	0.289354	0.0594861	0.133358
CDIF630erm_01123	[gene=CD630DERM_09880]		-0.317748	0.00469553	-0.248894	0.00478445
CDIF630erm_01125	[gene=CD630DERM_09890]	leuA	0.0908249	0.149898	0.0381624	0.41937
CDIF630erm_01126	[gene=CD630DERM_09900]	leuC	-0.145119	0.0149143	-0.029249	0.450494
CDIF630erm_01127	[gene=CD630DERM_09910]	leuD	-0.0113519	0.837194	0.00310558	0.962476
CDIF630erm_01128	[gene=CD630DERM_09920]	leuB	0.00647599	0.91551	0.184956	0.00720351
CDIF630erm_01129	[gene=CD630DERM_09930]		0.020941	0.689812	0.0268042	0.573945
CDIF630erm_01130	[gene=CD630DERM_09940]		-0.217786	0.0871668	-0.0688633	0.508691
CDIF630erm_01131	[gene=CD630DERM_09950]	hpr	-0.254662	0.0292943	-0.189154	0.0125788
CDIF630erm_01132	[gene=CD630DERM_09960]		-0.208246	0.0114621	-0.132767	0.0125822
CDIF630erm_01133	[gene=CD630DERM_09970]		0.0547704	0.226613	0.0695596	0.0888616
CDIF630erm_01134	[gene=CD630DERM_09980]		-0.00143307	0.976415	-0.0557145	0.22953
CDIF630erm_01135	[gene=CD630DERM_09990]		0.0305935	0.475493	0.0430126	0.296501
CDIF630erm_01136	[gene=CD630DERM_10000]		0.142269	0.0296254	0.255988	0.003033
CDIF630erm_01137	[gene=CD630DERM_10010]		0.0522802	0.460483	0.0242099	0.651651
CDIF630erm_01138	[gene=CD630DERM_10020]		-0.0426804	0.367142	-0.0647625	0.362969
CDIF630erm_01139	[gene=CD630DERM_10030]	fumA	0.288609	0.0146959	0.176709	0.00849399
CDIF630erm_01140	[gene=CD630DERM_10040]	fumB	0.136657	0.163962	0.0109681	0.8131
CDIF630erm_01141	[gene=CD630DERM_10050]	ytsJ	0.339014	0.016589	0.175139	0.00675175
CDIF630erm_01142	[gene=CD630DERM_10060]		0.0182691	0.691312	0.144886	0.0106393
CDIF630erm_01143	[gene=CD630DERM_10070]		-0.173765	0.0788947	-0.171491	0.0105691
CDIF630erm_01144	[gene=CD630DERM_10080]		-0.0565623	0.222399	-0.0249739	0.572353
CDIF630erm_01145	[gene=CD630DERM_10090]		-0.111828	0.105111	-0.0297179	0.56233
CDIF630erm_01146	[gene=CD630DERM_10100]	nagA1	0.0148144	0.822424	0.0728135	0.0916871
CDIF630erm_01147	[gene=CD630DERM_10110]	nagB	-0.0254203	0.643378	-0.0129654	0.769363
CDIF630erm_01148	[gene=CD630DERM_10120]		0.108559	0.135076	-0.0572773	0.152105
CDIF630erm_01149	[gene=CD630DERM_10130]		-0.0451971	0.304006	0.0485214	0.291162
CDIF630erm_01150	[gene=CD630DERM_10140]		-0.0859334	0.0872039	-0.0910465	0.0658619
CDIF630erm_01151	[gene=CD630DERM_10150]		0.0131749	0.81234	0.000800611	0.985108
CDIF630erm_01152	[gene=CD630DERM_10160]		0.00894144	0.876041	0.0213008	0.673769
CDIF630erm_01153	[gene=CD630DERM_10170]		0.0213996	0.80045	0.198541	0.0143317
CDIF630erm_01154	[gene=CD630DERM_10180]		0.118373	0.0384955	0.0729265	0.163799
CDIF630erm_01155	[gene=CD630DERM_10190]		-0.00383198	0.936505	0.00330191	0.951289
CDIF630erm_01156	[gene=CD630DERM_10200]		0.143255	0.0360651	0.34905	0.00150177
CDIF630erm_01157	[gene=CD630DERM_10210]		0.112809	0.0818205	0.220681	0.0126506
CDIF630erm_01158	[gene=CD630DERM_10220]		-0.0720841	0.316061	0.0650741	0.13298
CDIF630erm_01159	[gene=CD630DERM_10230]		0.143226	0.160615	0.073012	0.160807
CDIF630erm_01160	[gene=CD630DERM_10240]	potA	0.264408	0.0112986	0.213859	0.0322841
CDIF630erm_01161	[gene=CD630DERM_10250]	potB	0.311797	0.00791279	0.146842	0.0598679
CDIF630erm_01162	[gene=CD630DERM_10260]	potC	0.310369	0.0119487	0.0675234	0.308469
CDIF630erm_01163	[gene=CD630DERM_10270]	potD	0.263884	0.0511624	-0.0375975	0.696904
CDIF630erm_01164	[gene=CD630DERM_10280]		0.152901	0.015245	0.160564	0.0053436
CDIF630erm_01165	[gene=CD630DERM_10290]		0.0388207	0.552311	-0.0526544	0.335275
CDIF630erm_01166	[gene=CD630DERM_10300]	ydaM	-0.0168148	0.711756	0.0201187	0.685916
CDIF630erm_01167	[gene=CD630DERM_10310]		0.0577529	0.221857	0.0349858	0.585733
CDIF630erm_01168	[gene=CD630DERM_10320]		0.168673	0.0260527	0.147926	0.00822826
CDIF630erm_01169	[gene=CD630DERM_10330]	mnaA	0.18734	0.149172	0.18726	0.00446865
CDIF630erm_01170	[gene=CD630DERM_10340]		-0.0254566	0.660155	0.247132	0.00305188
CDIF630erm_01175	[gene=CD630DERM_10350]	cwp16	0.0875414	0.165146	0.0584757	0.22984
CDIF630erm_01176	[gene=CD630DERM_10360]	cwp17	0.136183	0.123026	0.078951	0.113476
CDIF630erm_01177	[gene=CD630DERM_10370]		-0.146384	0.0781969	-0.169389	0.0065065
CDIF630erm_01178	[gene=CD630DERM_10380]		-0.0226116	0.679146	-0.0184457	0.76292
CDIF630erm_01179	[gene=CD630DERM_10390]		-0.261994	0.00988608	-0.298417	0.00488373
CDIF630erm_01180	[gene=CD630DERM_10400]	addB	-0.0869107	0.1593	-0.110701	0.0782277
CDIF630erm_01181	[gene=CD630DERM_10410]	addA	0.0437387	0.383722	0.0148745	0.789952
CDIF630erm_01182	[gene=CD630DERM_10420]	sbcD	0.128076	0.0559005	0.0825648	0.0541838
CDIF630erm_01183	[gene=CD630DERM_10430]	sbcC	-0.0358555	0.572582	0.00821369	0.848456
CDIF630erm_01184	[gene=CD630DERM_10440]		-0.0458975	0.619394	-0.0663466	0.301068
CDIF630erm_01185	[gene=CD630DERM_10450]		0.128557	0.0294054	0.177454	0.00478445
CDIF630erm_01186	[gene=CD630DERM_10460]	pepT1	0.0431469	0.363956	-0.0717603	0.120699
CDIF630erm_01187	[gene=CD630DERM_10470]	cwp18	-0.000213259	0.998139	-0.0854117	0.0916729
CDIF630erm_01188	[gene=CD630DERM_10480]		0.157334	0.0306055	0.17425	0.00911071
CDIF630erm_01189	[gene=CD630DERM_10490]	ppnK	0.0281991	0.747014	0.00827605	0.910926
CDIF630erm_01190	[gene=CD630DERM_10500]		-0.291729	0.070745	-0.416521	0.00081447
CDIF630erm_01191	[gene=CD630DERM_10510]		-0.327792	0.0477407	-0.384695	0.000841793
CDIF630erm_01192	[gene=CD630DERM_10520]		-0.390704	0.0497503	-0.374051	0.000727737
CDIF630erm_01193	[gene=CD630DERM_10530]		-0.213729	0.0335618	-0.0108315	0.780518
CDIF630erm_01194	[gene=CD630DERM_10540]	bcd	0.205257	0.145057	0.065172	0.391461
CDIF630erm_01195	[gene=CD630DERM_10550]	etfB3	0.141779	0.177801	-0.01071	0.868165
CDIF630erm_01196	[gene=CD630DERM_10560]	etfA3	0.235437	0.0399441	-0.0292767	0.56233
CDIF630erm_01197	[gene=CD630DERM_10570]	crt2	0.150865	0.0960059	-0.012176	0.796883
CDIF630erm_01198	[gene=CD630DERM_10580]	hbd	0.131753	0.101869	-0.0220503	0.693211
CDIF630erm_01199	[gene=CD630DERM_10590]	thlA1	0.126169	0.0874698	0.0132791	0.755764
CDIF630erm_01200	[gene=CD630DERM_10600]		-0.0722065	0.129135	-0.043429	0.297285
CDIF630erm_01201	[gene=CD630DERM_10610]		-0.0877545	0.108948	-0.0833703	0.0975683
CDIF630erm_01202	[gene=CD630DERM_10620]	acpP1	0.146246	0.0351516	-0.185857	0.0276879
CDIF630erm_01203	[gene=CD630DERM_10630]		-0.0708134	0.284568	-0.0677973	0.128542
CDIF630erm_01204	[gene=CD630DERM_10631]		-0.0891586	0.0754708	-0.0015006	0.980997
CDIF630erm_01205	[gene=CD630DERM_10632]		0.148933	0.0260295	0.212464	0.00332685
CDIF630erm_01206	[gene=CD630DERM_10633]		0.0651943	0.240846	0.260301	0.00172423
CDIF630erm_01207	[gene=CD630DERM_10640]	ccpA	-0.128315	0.147401	-0.213618	0.00561014
CDIF630erm_01208	[gene=CD630DERM_10650]		0.156267	0.0786796	0.0911653	0.316464
CDIF630erm_01209	[gene=CD630DERM_10660]		0.0126822	0.766971	-0.0807671	0.0629592
CDIF630erm_01211	[gene=CD630DERM_10670]	cdeC	0.138299	0.0564686	0.143327	0.0184748
CDIF630erm_01212	[gene=CD630DERM_10680]		0.0260053	0.58076	0.0511193	0.211141
CDIF630erm_01213	[gene=CD630DERM_10690]		0.161409	0.0344237	0.129015	0.0197238
CDIF630erm_01214	[gene=CD630DERM_10700]		-0.244737	0.026303	-0.191121	0.00509887
CDIF630erm_01215	[gene=CD630DERM_10710]		-0.358736	0.0148535	-0.21649	0.00505914
CDIF630erm_01216	[gene=CD630DERM_10720]	apeA	0.0631264	0.361514	0.146767	0.0308745
CDIF630erm_01217	[gene=CD630DERM_10730]		-0.0634354	0.202197	0.0697229	0.161717
CDIF630erm_01218	[gene=CD630DERM_10740]		-0.249067	0.0185722	-0.0672169	0.129638
CDIF630erm_01219	[gene=CD630DERM_10750]		0.0148005	0.814725	0.10058	0.0379234
CDIF630erm_01220	[gene=CD630DERM_10760]		-0.152494	0.0963209	-0.0390869	0.360245
CDIF630erm_01221	[gene=CD630DERM_10770]		0.202365	0.00858987	0.192624	0.00631121
CDIF630erm_01222	[gene=CD630DERM_10780]		0.0869251	0.206242	0.213926	0.00597387
CDIF630erm_01223	[gene=CD630DERM_10790]		0.033525	0.479475	-0.0458626	0.25036
CDIF630erm_01224	[gene=CD630DERM_10800]		-0.118822	0.0787394	-0.158634	0.0362464
CDIF630erm_01225	[gene=CD630DERM_10810]	moeA	-0.110983	0.0418064	-0.157428	0.00704414
CDIF630erm_01226	[gene=CD630DERM_10820]	mobB	-0.187255	0.0264824	-0.25209	0.00152149
CDIF630erm_01227	[gene=CD630DERM_10830]		0.0828293	0.142452	-0.130952	0.012249
CDIF630erm_01228	[gene=CD630DERM_10840]	ywjA	-0.162449	0.262594	-0.117088	0.0488883
CDIF630erm_01229	[gene=CD630DERM_10850]		0.0555938	0.572678	0.115401	0.021037
CDIF630erm_01230	[gene=CD630DERM_10860]		0.106955	0.262444	0.17941	0.00947828
CDIF630erm_01231	[gene=CD630DERM_10870]	zupT	0.183031	0.0176418	0.140342	0.00865792
CDIF630erm_01232	[gene=CD630DERM_10880]		-0.138914	0.027166	-0.0860358	0.0495628
CDIF630erm_01233	[gene=CD630DERM_10890]	rgbR	-0.143609	0.0247953	-0.0189313	0.8131
CDIF630erm_01234	[gene=CD630DERM_10900]	int1	0.0385758	0.35928	0.00390761	0.941909
CDIF630erm_01235	[gene=CD630DERM_10910]	int2	0.148556	0.0141067	0.120112	0.0587683
CDIF630erm_01237	[gene=CD630DERM_10921]		0.23608	0.00499684	0.194112	0.0094029
	[gene=CD630DERM_10940]		0.168326	0.01496	0.183307	0.00824934
CDIF630erm_01238	[gene=CD630DERM_10950]		0.102678	0.0494173	0.112372	0.0496629
CDIF630erm_01239	[gene=CD630DERM_10960]		0.10295	0.0418922	0.123975	0.0171547
CDIF630erm_01240	[gene=CD630DERM_10970]		0.151412	0.0153764	0.212226	0.00469217
CDIF630erm_01241	[gene=CD630DERM_10980]		0.214735	0.00570129	0.144602	0.0170331
CDIF630erm_01242	[gene=CD630DERM_10990]		0.216393	0.00547285	0.175102	0.00750195
	[gene=CD630DERM_10991]		0.0762123	0.256016	0.152317	0.00773232
CDIF630erm_01243	[gene=CD630DERM_11000]		0.270503	0.00433619	0.321585	0.0010585
CDIF630erm_01244	[gene=CD630DERM_11010]		0.29843	0.00364655	0.338362	0.000772084
CDIF630erm_01245	[gene=CD630DERM_11020]		0.241593	0.00919127	0.347799	0.000820153
CDIF630erm_01246	[gene=CD630DERM_11030]		-0.0636961	0.293359	0.0278347	0.526124
	[gene=CD630DERM_11031]		0.0290532	0.52215	0.0593784	0.296955
CDIF630erm_01247	[gene=CD630DERM_11040]		-0.0205841	0.689723	-0.164449	0.00827625
CDIF630erm_01248	[gene=CD630DERM_11041]		0.349879	0.00290275	0.251988	0.00246119
CDIF630erm_01249	[gene=CD630DERM_11042]		0.105224	0.161818	0.106248	0.0658619
CDIF630erm_01250	[gene=CD630DERM_11050]		0.115975	0.0612146	0.153794	0.0187149
CDIF630erm_01251	[gene=CD630DERM_11060]	topB	0.383801	0.00270994	0.474305	0.000283388
	[gene=CD630DERM_11061]		0.268441	0.00518662	0.291388	0.00159096
CDIF630erm_01252	[gene=CD630DERM_11070]		0.265878	0.00732301	0.268311	0.00397412
CDIF630erm_01253	[gene=CD630DERM_11071]		0.0776887	0.400444	0.0959844	0.100713
CDIF630erm_01254	[gene=CD630DERM_11080]		0.258296	0.0100471	0.254106	0.00305188
CDIF630erm_01255	[gene=CD630DERM_11090]		0.360716	0.00364655	0.381668	0.00148025
CDIF630erm_01256	[gene=CD630DERM_11100]		0.150705	0.111759	0.170187	0.00792867
CDIF630erm_01257	[gene=CD630DERM_11110]		0.194053	0.0137484	0.180315	0.0107705
CDIF630erm_01258	[gene=CD630DERM_11120]		0.376295	0.00444986	0.335312	0.00100526
	[gene=CD630DERM_11130]		0.307738	0.00396477	0.189545	0.00754059
	[gene=CD630DERM_11140]		0.0711341	0.15765	0.208326	0.00979735
CDIF630erm_01259	[gene=CD630DERM_11150]		0.34231	0.00309491	0.332483	0.00117879
CDIF630erm_01260	[gene=CD630DERM_11160]		0.266022	0.00795991	0.200779	0.00284804
CDIF630erm_01261	[gene=CD630DERM_11170]		0.166545	0.0141067	0.364101	0.00100526
CDIF630erm_01262	[gene=CD630DERM_11180]		0.286108	0.00427292	0.263207	0.00177561
CDIF630erm_01263	[gene=CD630DERM_11190]		-0.111242	0.0633042	-0.0718058	0.0897606
CDIF630erm_01264	[gene=CD630DERM_11200]	pflD	-0.13976	0.0288916	-0.0534645	0.225367
CDIF630erm_01265	[gene=CD630DERM_11210]	pflC	-0.186309	0.0109637	-0.0318319	0.417496
CDIF630erm_01266	[gene=CD630DERM_11220]		-0.00333991	0.940318	-0.0468192	0.356009
CDIF630erm_01267	[gene=CD630DERM_11230]		-0.131885	0.0471753	-0.0637433	0.177032
CDIF630erm_01268	[gene=CD630DERM_11240]		-0.133779	0.0304407	-0.103595	0.0741106
CDIF630erm_01269	[gene=CD630DERM_11241]		-0.0769058	0.346955	-0.302252	0.00390959
CDIF630erm_01270	[gene=CD630DERM_11250]		-0.355015	0.145753	-0.152339	0.0314983
CDIF630erm_01271	[gene=CD630DERM_11260]		-0.160981	0.441321	-0.1786	0.00659926
CDIF630erm_01272	[gene=CD630DERM_11261]		0.227695	0.00601377	0.172088	0.0123022
CDIF630erm_01273	[gene=CD630DERM_11270]		-0.00675387	0.89389	-0.0605375	0.124337
CDIF630erm_01275	[gene=CD630DERM_11280]	polA	0.00902827	0.916703	0.0320104	0.471353
CDIF630erm_01276	[gene=CD630DERM_11290]	coaE	-0.0228746	0.718736	-0.125188	0.0430369
CDIF630erm_01277	[gene=CD630DERM_11300]		-0.0255191	0.630132	-0.137024	0.0147814
CDIF630erm_01278	[gene=CD630DERM_11310]		-0.00946799	0.894661	-0.209469	0.00200126
CDIF630erm_01279	[gene=CD630DERM_11320]	copZ	0.0361906	0.460181	-0.188727	0.0149128
CDIF630erm_01280	[gene=CD630DERM_11330]		-0.0328165	0.452228	-0.374263	0.000772084
CDIF630erm_01281	[gene=CD630DERM_11340]	gloA	-0.130056	0.0522105	-0.249547	0.00199935
CDIF630erm_01282	[gene=CD630DERM_11350]		-0.0514885	0.481734	-0.0657687	0.126831
CDIF630erm_01283	[gene=CD630DERM_11360]		-0.0810871	0.167734	-0.0683853	0.222785
CDIF630erm_01284	[gene=CD630DERM_11370]	rnfC	0.0519648	0.494507	0.0598148	0.242407
CDIF630erm_01285	[gene=CD630DERM_11380]	rnfD	0.123542	0.100292	0.0929985	0.104095
CDIF630erm_01286	[gene=CD630DERM_11390]	rnfG	0.189856	0.0508263	0.043481	0.545022
CDIF630erm_01287	[gene=CD630DERM_11400]	rnfE	0.151858	0.179987	-0.0452449	0.499555
CDIF630erm_01288	[gene=CD630DERM_11410]	rnfA	0.176122	0.108151	0.0473373	0.52656
CDIF630erm_01289	[gene=CD630DERM_11420]	rnfB	0.180019	0.0715118	0.127651	0.128259
CDIF630erm_01290	[gene=CD630DERM_11430]		-0.0913008	0.153327	-0.109016	0.0425396
CDIF630erm_01291	[gene=CD630DERM_11440]	radC	-0.096214	0.0876053	-0.135209	0.0182917
CDIF630erm_01292	[gene=CD630DERM_11450]	mreB2	-0.0689756	0.228909	0.0244143	0.644798
CDIF630erm_01293	[gene=CD630DERM_11460]	mreC	0.0664149	0.388397	0.102709	0.0937143
CDIF630erm_01294	[gene=CD630DERM_11470]	mreD	-0.0464618	0.449176	-0.145716	0.02328
CDIF630erm_01295	[gene=CD630DERM_11480]		-0.0368476	0.430142	-0.0235923	0.572698
CDIF630erm_01296	[gene=CD630DERM_11490]	minC	-0.103437	0.0724081	-0.0731545	0.0805067
CDIF630erm_01297	[gene=CD630DERM_11500]	minD	-0.0560328	0.22931	-0.114153	0.018045
CDIF630erm_01298	[gene=CD630DERM_11510]	minE	-0.0683798	0.197435	-0.178279	0.00701064
CDIF630erm_01299	[gene=CD630DERM_11520]	mrdB	0.010889	0.821398	-0.0138804	0.8042
CDIF630erm_01300	[gene=CD630DERM_11530]	mgsA	0.00930292	0.869428	-0.0964121	0.0990662
CDIF630erm_01301	[gene=CD630DERM_11540]		-0.388152	0.00369822	-0.126266	0.0124573
CDIF630erm_01302	[gene=CD630DERM_11550]		-0.22316	0.0205054	-0.218751	0.00212968
CDIF630erm_01303	[gene=CD630DERM_11560]		0.0738597	0.202137	-0.117911	0.0589809
CDIF630erm_01304	[gene=CD630DERM_11570]	fprA	-0.277484	0.0851025	-0.138053	0.0488353
CDIF630erm_01305	[gene=CD630DERM_11580]		-0.0576762	0.329826	0.00611239	0.920864
CDIF630erm_01306	[gene=CD630DERM_11590]		-0.0603464	0.165355	0.00973276	0.830694
CDIF630erm_01307	[gene=CD630DERM_11600]	rng	-0.0584875	0.232346	-0.0692396	0.17063
CDIF630erm_01308	[gene=CD630DERM_11610]	rplU	-0.079925	0.148203	-0.121676	0.104538
CDIF630erm_01309	[gene=CD630DERM_11620]		-0.121182	0.0504113	-0.0421205	0.585455
CDIF630erm_01310	[gene=CD630DERM_11630]	rpmA	-0.0694565	0.22931	-0.134996	0.0942452
CDIF630erm_01311	[gene=CD630DERM_11640]	obgE	-0.180503	0.0414555	0.0334812	0.508691
CDIF630erm_01312	[gene=CD630DERM_11650]		-0.155286	0.0356008	-0.0679718	0.313021
CDIF630erm_01314	[gene=CD630DERM_11660]	hom1	-0.0912967	0.0845736	0.0738017	0.181003
CDIF630erm_01315	[gene=CD630DERM_11670]		-0.0519947	0.383468	0.0427628	0.260992
CDIF630erm_01316	[gene=CD630DERM_11680]		0.257147	0.00642953	0.169982	0.00822826
CDIF630erm_01317	[gene=CD630DERM_11690]		0.137899	0.0339555	0.154964	0.017438
CDIF630erm_01318	[gene=CD630DERM_11700]	larA	1.52018	5.93553e-05	1.42299	6.15665e-07
CDIF630erm_01319	[gene=CD630DERM_11710]	etfB4	1.20936	2.60241e-05	1.34505	1.90256e-06
CDIF630erm_01320	[gene=CD630DERM_11720]	etfA4	2.76811	8.13875e-07	2.87622	9.04597e-08
CDIF630erm_01321	[gene=CD630DERM_11730]		2.52382	5.2905e-07	2.58994	8.8275e-07
CDIF630erm_01322	[gene=CD630DERM_11740]		0.0415811	0.352329	0.0574952	0.203369
CDIF630erm_01323	[gene=CD630DERM_11750]	ackA	0.120251	0.0482266	-0.013559	0.726117
CDIF630erm_01324	[gene=CD630DERM_11760]		0.0632692	0.161049	-0.0155461	0.793958
CDIF630erm_01325	[gene=CD630DERM_11761]	rpmF	0.0808733	0.133181	-0.122555	0.148034
CDIF630erm_01326	[gene=CD630DERM_11770]	fapR	-0.0511042	0.691371	-0.0809053	0.109381
CDIF630erm_01327	[gene=CD630DERM_11780]	plsX	0.0024064	0.986423	0.0335562	0.61868
CDIF630erm_01328	[gene=CD630DERM_11790]	fabH	0.0889338	0.481249	0.127832	0.0322777
CDIF630erm_01329	[gene=CD630DERM_11800]	fabK	0.156874	0.188231	0.131083	0.0700294
CDIF630erm_01330	[gene=CD630DERM_11810]	fabD	0.173446	0.181254	0.0259033	0.664318
CDIF630erm_01331	[gene=CD630DERM_11820]	fabG1	0.160047	0.206267	0.0334655	0.567738
CDIF630erm_01332	[gene=CD630DERM_11830]	acpP2	0.198803	0.105885	-0.121449	0.333069
CDIF630erm_01333	[gene=CD630DERM_11840]	fabF	0.253436	0.100515	0.0216738	0.850998
CDIF630erm_01334	[gene=CD630DERM_11850]		-0.105954	0.0805908	-0.0675341	0.155431
CDIF630erm_01335	[gene=CD630DERM_11860]		-0.122516	0.0691874	-0.105468	0.0328462
CDIF630erm_01336	[gene=CD630DERM_11870]		0.277015	0.00400398	0.131338	0.0626287
CDIF630erm_01337	[gene=CD630DERM_11880]		-0.0579261	0.313206	-0.0590871	0.230471
CDIF630erm_01338	[gene=CD630DERM_11890]		0.262349	0.00800445	0.276105	0.00179661
CDIF630erm_01339	[gene=CD630DERM_11900]		-0.0490432	0.490633	-0.207939	0.0154021
CDIF630erm_01340	[gene=CD630DERM_11910]	fbp	0.0516898	0.264108	0.0738029	0.255593
CDIF630erm_01341	[gene=CD630DERM_11920]	spoIIIAA	-0.00709493	0.884127	0.120039	0.0204642
CDIF630erm_01342	[gene=CD630DERM_11930]	spoIIIAB	-0.00737042	0.858251	0.0290923	0.492743
CDIF630erm_01343	[gene=CD630DERM_11940]	spoIIIAC	-0.0788137	0.10026	0.0192358	0.664354
CDIF630erm_01344	[gene=CD630DERM_11950]	spoIIIAD	0.227682	0.00751939	0.18558	0.00829852
CDIF630erm_01345	[gene=CD630DERM_11960]	spoIIIAE	0.102767	0.0518489	0.118727	0.0280215
CDIF630erm_01346	[gene=CD630DERM_11970]	spoIIIAF	-0.115439	0.0719172	0.00846976	0.92693
CDIF630erm_01347	[gene=CD630DERM_11980]	spoIIIAG	-0.0567766	0.210375	-0.0248804	0.55324
CDIF630erm_01348	[gene=CD630DERM_11990]	spoIIIAH	-0.0684362	0.231365	0.0349304	0.536435
CDIF630erm_01349	[gene=CD630DERM_12000]		-0.10703	0.161257	-0.0862021	0.101825
CDIF630erm_01350	[gene=CD630DERM_12010]	nusB	-0.0423072	0.352066	-0.112051	0.0677274
CDIF630erm_01351	[gene=CD630DERM_12020]	gcp1	-0.167824	0.0333882	-0.0740551	0.112442
CDIF630erm_01352	[gene=CD630DERM_12030]	xseA	0.000584926	0.990914	-0.0202356	0.658882
CDIF630erm_01353	[gene=CD630DERM_12040]	xseB	-0.339028	0.00957344	-0.247656	0.00446865
CDIF630erm_01354	[gene=CD630DERM_12050]	ispA	0.0504325	0.324632	0.0923884	0.104547
CDIF630erm_01355	[gene=CD630DERM_12060]		0.0305088	0.502804	0.0071843	0.860705
CDIF630erm_01356	[gene=CD630DERM_12070]	dxs	0.056696	0.208142	0.0132327	0.735
CDIF630erm_01357	[gene=CD630DERM_12080]	yqxC	0.0271271	0.582508	-0.0219167	0.66764
CDIF630erm_01358	[gene=CD630DERM_12090]	recN	-0.0756198	0.189111	-0.203596	0.00509887
CDIF630erm_01359	[gene=CD630DERM_12100]		-0.214396	0.0263309	-0.176969	0.0101066
CDIF630erm_01360	[gene=CD630DERM_12110]		-0.112831	0.0401993	-0.154396	0.0250771
CDIF630erm_01361	[gene=CD630DERM_12120]	bltD	-0.0640057	0.170026	-0.14071	0.0235974
CDIF630erm_01362	[gene=CD630DERM_12130]	spoIVB1	-0.0837963	0.313149	-0.140657	0.0443301
CDIF630erm_01363	[gene=CD630DERM_12140]	spo0A	-0.0111342	0.834306	-0.00875262	0.847507
CDIF630erm_01364	[gene=CD630DERM_12150]		0.0780513	0.246655	0.180857	0.00330612
CDIF630erm_01365	[gene=CD630DERM_12160]		-0.0752255	0.204979	-0.124744	0.0268913
CDIF630erm_01366	[gene=CD630DERM_12170]		0.0298576	0.68857	-0.039773	0.400267
CDIF630erm_01367	[gene=CD630DERM_12180]		0.0179421	0.747968	-0.0254035	0.658951
CDIF630erm_01368	[gene=CD630DERM_12190]		0.146708	0.0277789	0.0938307	0.0875601
CDIF630erm_01369	[gene=CD630DERM_12200]	nudF	0.0728725	0.191901	-0.0473133	0.398566
CDIF630erm_01370	[gene=CD630DERM_12210]		0.049428	0.331658	-0.0342693	0.564702
CDIF630erm_01371	[gene=CD630DERM_12220]		0.00665855	0.893526	-0.0826455	0.0918233
CDIF630erm_01372	[gene=CD630DERM_12230]	deoB	0.0461086	0.306989	0.0182249	0.734384
CDIF630erm_01373	[gene=CD630DERM_12240]	pupG	0.107741	0.0661322	0.0466684	0.280692
CDIF630erm_01374	[gene=CD630DERM_12250]	pdp	0.0894418	0.0635394	0.0892343	0.081927
CDIF630erm_01375	[gene=CD630DERM_12260]		-0.0197672	0.655802	-0.0129424	0.744756
CDIF630erm_01376	[gene=CD630DERM_12270]		-0.218818	0.0099564	-0.138523	0.0340647
CDIF630erm_01377	[gene=CD630DERM_12280]	yrrO	-0.044236	0.579131	-0.0294111	0.658961
CDIF630erm_01378	[gene=CD630DERM_12290]		0.193441	0.0199176	0.207142	0.00427898
CDIF630erm_01379	[gene=CD630DERM_12300]	sigK	0.00149187	0.981272	-0.0523585	0.189864
CDIF630erm_01380	[gene=CD630DERM_12310]		-0.0891086	0.186259	-0.0855	0.0506877
CDIF630erm_01381	[gene=CD630DERM_12320]		-0.164952	0.0138504	-0.150601	0.00741001
CDIF630erm_01382	[gene=CD630DERM_12330]	cwp26_1	-0.0946452	0.158413	-0.0220503	0.603574
	[gene=CD630DERM_12331]		0.296753	0.0816297	-0.72048	0.0602409
	[gene=CD630DERM_12332]		-0.00494462	0.912475	0	1
CDIF630erm_01383	[gene=CD630DERM_12333]		-0.0953857	0.20971	-0.139129	0.0387492
	[gene=CD630DERM_12334]		-0.453381	0.00270994	-0.14875	0.0809486
CDIF630erm_01384	[gene=CD630DERM_12340]		0.00737388	0.889769	-0.0440711	0.560143
CDIF630erm_01385	[gene=CD630DERM_12341]		0.0131759	0.761228	0.0196559	0.706439
CDIF630erm_01386	[gene=CD630DERM_12350]		-0.314559	0.00840979	-0.238833	0.0023474
CDIF630erm_01387	[gene=CD630DERM_12371]		-0.263493	0.0258989	-0.342144	0.00136914
CDIF630erm_01388	[gene=CD630DERM_12380]		-0.402984	0.010966	-0.559186	0.000772084
CDIF630erm_01389	[gene=CD630DERM_12381]		-0.0715329	0.419417	-0.230963	0.00204244
CDIF630erm_01390	[gene=CD630DERM_12390]		-0.247337	0.0109637	-0.162138	0.00772118
CDIF630erm_01391	[gene=CD630DERM_12400]	vanZ	-0.201065	0.0499391	-0.109152	0.0274951
CDIF630erm_01392	[gene=CD630DERM_12401]		-0.220353	0.0198691	-0.516988	0.000772084
CDIF630erm_01394	[gene=CD630DERM_12420]		-0.0477913	0.264108	-0.123036	0.0159272
CDIF630erm_01395	[gene=CD630DERM_12430]		-0.118944	0.0349112	-0.0179194	0.659606
CDIF630erm_01396	[gene=CD630DERM_12440]		-0.0727838	0.111017	-0.0518963	0.251389
CDIF630erm_01397	[gene=CD630DERM_12450]		-0.0467469	0.437996	0.00771747	0.90042
CDIF630erm_01398	[gene=CD630DERM_12460]	efp	-0.00449363	0.929543	-0.0611176	0.140291
CDIF630erm_01399	[gene=CD630DERM_12470]		-0.131236	0.0680284	-0.0932794	0.0488883
CDIF630erm_01400	[gene=CD630DERM_12480]	rnc	-0.0287923	0.60981	0.0588347	0.184066
CDIF630erm_01401	[gene=CD630DERM_12490]		-0.05389	0.428166	-0.0361989	0.448493
CDIF630erm_01402	[gene=CD630DERM_12500]	smc	-0.199299	0.0215839	-0.0715603	0.158564
CDIF630erm_01403	[gene=CD630DERM_12510]	ftsY	-0.123335	0.10026	-0.250406	0.00293315
CDIF630erm_01404	[gene=CD630DERM_12511]		-0.106548	0.143817	-0.257375	0.00183049
CDIF630erm_01405	[gene=CD630DERM_12520]	ffh	-0.031432	0.63161	-0.0629363	0.15841
CDIF630erm_01406	[gene=CD630DERM_12530]	rpsP	-0.0189108	0.708944	-0.115517	0.0862556
CDIF630erm_01407	[gene=CD630DERM_12540]		0.0121019	0.776885	-0.077514	0.268255
CDIF630erm_01408	[gene=CD630DERM_12550]	rimM	-0.138565	0.0225753	-0.31569	0.00300415
CDIF630erm_01409	[gene=CD630DERM_12560]	trmD	0.115765	0.0318931	0.0326265	0.614906
CDIF630erm_01410	[gene=CD630DERM_12570]	rplS	0.0557712	0.256989	0.055006	0.573281
CDIF630erm_01411	[gene=CD630DERM_12580]		0.0602851	0.273641	0.00311789	0.971806
CDIF630erm_01412	[gene=CD630DERM_12590]	brnQ-1	0.224839	0.0103056	0.202903	0.014692
CDIF630erm_01413	[gene=CD630DERM_12600]	brnQ-2	0.189272	0.200587	-0.0215727	0.817607
CDIF630erm_01414	[gene=CD630DERM_12610]	nrdZ	-0.267865	0.00996648	-0.148262	0.0539426
CDIF630erm_01415	[gene=CD630DERM_12620]	rnhB	-0.0784192	0.234565	0.0305855	0.614115
CDIF630erm_01416	[gene=CD630DERM_12630]		0.0131523	0.74945	0.179679	0.00536325
CDIF630erm_01417	[gene=CD630DERM_12640]		-0.0843356	0.135733	0.0179283	0.798662
CDIF630erm_01418	[gene=CD630DERM_12650]		-0.124961	0.22	-0.321796	0.00240457
CDIF630erm_01419	[gene=CD630DERM_12660]		0.0861531	0.155983	0.0365833	0.356501
CDIF630erm_01420	[gene=CD630DERM_12670]		0.114049	0.0310472	0.12446	0.0151965
CDIF630erm_01421	[gene=CD630DERM_12680]		-0.114818	0.0382098	-0.0902501	0.0734667
CDIF630erm_01422	[gene=CD630DERM_12690]		0.0105149	0.827703	0.0719158	0.0891304
CDIF630erm_01423	[gene=CD630DERM_12700]		0.158281	0.0141067	0.162053	0.00681494
CDIF630erm_01424	[gene=CD630DERM_12710]		-0.136691	0.0412642	-0.0193195	0.638391
CDIF630erm_01425	[gene=CD630DERM_12720]		0.217397	0.00957525	0.213853	0.0176705
CDIF630erm_01426	[gene=CD630DERM_12730]		-0.102222	0.0645425	-0.0309205	0.483514
CDIF630erm_01427	[gene=CD630DERM_12740]	topA	-0.0137008	0.77895	0.0690533	0.135238
CDIF630erm_01428	[gene=CD630DERM_12750]	codY	-0.0713198	0.145998	0.0125509	0.841706
CDIF630erm_01429	[gene=CD630DERM_12760]		-0.269671	0.00463914	-0.170212	0.030424
CDIF630erm_01430	[gene=CD630DERM_12770]		-0.164521	0.0254066	-0.135952	0.0400417
CDIF630erm_01431	[gene=CD630DERM_12780]	iscR	-0.00571793	0.905496	-0.0819474	0.267133
CDIF630erm_01432	[gene=CD630DERM_12790]	iscS2	-0.467236	0.10026	-0.361221	0.00246119
CDIF630erm_01433	[gene=CD630DERM_12800]		-0.453188	0.149588	-0.276379	0.00376606
CDIF630erm_01434	[gene=CD630DERM_12810]	mnmA	-0.0021359	0.976415	0.088619	0.0619187
CDIF630erm_01436	[gene=CD630DERM_12820]	alaS	0.0505019	0.222619	-0.0275581	0.566331
CDIF630erm_01437	[gene=CD630DERM_12830]		-0.0413466	0.362749	-0.156508	0.00588737
CDIF630erm_01438	[gene=CD630DERM_12840]		-0.0425125	0.299964	-0.0285294	0.554076
CDIF630erm_01439	[gene=CD630DERM_12850]		0.102252	0.0589513	0.0378638	0.711091
CDIF630erm_01440	[gene=CD630DERM_12860]		0.144392	0.0605555	0.0444139	0.281903
CDIF630erm_01441	[gene=CD630DERM_12870]	fur	-0.428452	0.130485	-0.296914	0.009907
CDIF630erm_01442	[gene=CD630DERM_12880]		0.027517	0.680255	0.0787766	0.0763661
CDIF630erm_01443	[gene=CD630DERM_12890]		-0.117627	0.259997	-0.266399	0.00159096
CDIF630erm_01444	[gene=CD630DERM_12900]		-0.163077	0.0172841	-0.0232279	0.638967
CDIF630erm_01445	[gene=CD630DERM_12910]	dacF2	0.189047	0.009235	0.191515	0.00866968
CDIF630erm_01446	[gene=CD630DERM_12920]		-0.0191296	0.679613	0.000487892	0.989663
CDIF630erm_01447	[gene=CD630DERM_12930]		0.0531237	0.202616	0.0576248	0.200141
CDIF630erm_01448	[gene=CD630DERM_12940]		0.196354	0.0209177	0.2698	0.00159096
CDIF630erm_01449	[gene=CD630DERM_12950]	scpA	-0.0684421	0.326447	-0.155224	0.0120956
CDIF630erm_01450	[gene=CD630DERM_12960]	scpB	-0.0104662	0.841373	-0.0567454	0.296126
CDIF630erm_01451	[gene=CD630DERM_12970]		0.167685	0.0330626	0.0859344	0.0713863
CDIF630erm_01452	[gene=CD630DERM_12980]		-0.018117	0.749821	0.186327	0.0148497
CDIF630erm_01453	[gene=CD630DERM_12990]		-0.347701	0.00988608	-0.106155	0.104095
CDIF630erm_01454	[gene=CD630DERM_13000]	pepA	-0.0205259	0.819979	0.0574535	0.214443
CDIF630erm_01455	[gene=CD630DERM_13010]		0.284477	0.00518662	0.063693	0.149978
CDIF630erm_01456	[gene=CD630DERM_13011]		-0.510242	0.00601377	-0.219672	0.189208
CDIF630erm_01457	[gene=CD630DERM_13020]		-0.0786066	0.142763	-0.146747	0.0134308
CDIF630erm_01458	[gene=CD630DERM_13030]	npdA	-0.00371431	0.937209	-0.0442051	0.267899
CDIF630erm_01459	[gene=CD630DERM_13040]	acd	-0.170721	0.0268583	-0.179145	0.00505588
CDIF630erm_01460	[gene=CD630DERM_13050]	polC	-0.196361	0.0249664	0.0313964	0.53337
CDIF630erm_01461	[gene=CD630DERM_13060]	rimP	-0.113822	0.0786071	-0.151471	0.0107977
CDIF630erm_01462	[gene=CD630DERM_13070]	nusA	-0.21562	0.0102708	-0.225738	0.00218639
CDIF630erm_01463	[gene=CD630DERM_13071]		-0.173223	0.0373203	-0.233924	0.00430876
CDIF630erm_01464	[gene=CD630DERM_13080]		-0.194268	0.0132754	-0.227533	0.00220438
CDIF630erm_01465	[gene=CD630DERM_13090]	infB	-0.181758	0.0216028	-0.099325	0.10802
CDIF630erm_01466	[gene=CD630DERM_13100]	rbfA	-0.188698	0.0260527	-0.0177164	0.720817
CDIF630erm_01467	[gene=CD630DERM_13110]		-0.147942	0.0542583	0.0396709	0.616316
CDIF630erm_01468	[gene=CD630DERM_13120]	tlpB2	-0.151406	0.0382917	-0.123273	0.0140698
CDIF630erm_01470	[gene=CD630DERM_13140]	truB	-0.0835694	0.290151	0.234539	0.00247094
CDIF630erm_01471	[gene=CD630DERM_13150]	ribF	0.074055	0.197649	-0.063052	0.146497
	[gene=CD630DERM_13151]		0.125785	0.0329603	-0.160161	0.0505404
CDIF630erm_01472	[gene=CD630DERM_13160]	rpsO	0.161442	0.013632	-0.102096	0.13115
CDIF630erm_01473	[gene=CD630DERM_13170]		-0.218611	0.0648794	-0.183542	0.0153771
CDIF630erm_01474	[gene=CD630DERM_13180]	pnp	0.0432091	0.31537	0.0866194	0.0619187
CDIF630erm_01475	[gene=CD630DERM_13190]		0.158228	0.0265801	0.10461	0.0436488
CDIF630erm_01476	[gene=CD630DERM_13200]		-0.211507	0.0371077	-0.173529	0.00751549
CDIF630erm_01477	[gene=CD630DERM_13210]		-0.195391	0.0575142	-0.107783	0.05024
CDIF630erm_01478	[gene=CD630DERM_13220]	dapG	-0.0985446	0.159802	-0.0550134	0.291891
CDIF630erm_01479	[gene=CD630DERM_13230]	tepA	-0.134004	0.0482266	-0.101062	0.172472
CDIF630erm_01480	[gene=CD630DERM_13240]	ftsK	0.0614023	0.423554	0.116631	0.0241953
CDIF630erm_01481	[gene=CD630DERM_13250]	selU	0.0304017	0.652117	-0.11417	0.0353796
CDIF630erm_01482	[gene=CD630DERM_13260]	rimO	0.0661912	0.184399	-0.109055	0.0232062
CDIF630erm_01483	[gene=CD630DERM_13270]	pgsA	0.0473231	0.326076	-0.154975	0.0165772
CDIF630erm_01484	[gene=CD630DERM_13280]	recA	-0.253174	0.0748434	-0.279051	0.0049882
CDIF630erm_01485	[gene=CD630DERM_13290]		-0.138197	0.061998	-0.193657	0.00557598
CDIF630erm_01486	[gene=CD630DERM_13300]		-0.0455074	0.354889	-0.0508698	0.384097
CDIF630erm_01487	[gene=CD630DERM_13310]	spsB3	-0.00649796	0.887594	-0.14171	0.024641
CDIF630erm_01488	[gene=CD630DERM_13320]	uppP1	-0.00513947	0.931002	-0.0532585	0.225751
CDIF630erm_01489	[gene=CD630DERM_13330]		-0.0639553	0.285576	-0.131663	0.0158327
CDIF630erm_01490	[gene=CD630DERM_13340]	purB	0.160217	0.0979322	-0.0541988	0.179654
CDIF630erm_01491	[gene=CD630DERM_13350]		-0.00407738	0.930154	-0.0982927	0.0661188
CDIF630erm_01492	[gene=CD630DERM_13360]		-0.0372163	0.404252	0.0537865	0.297285
CDIF630erm_01493	[gene=CD630DERM_13370]		0.0494415	0.237942	0.0344161	0.514024
CDIF630erm_01494	[gene=CD630DERM_13380]	malH2	0.0746295	0.184117	0.0737802	0.107051
CDIF630erm_01495	[gene=CD630DERM_13390]		-0.000170915	0.998139	0.0258225	0.643286
CDIF630erm_01496	[gene=CD630DERM_13400]	galT	-0.0230378	0.650932	-0.0627639	0.146497
CDIF630erm_01497	[gene=CD630DERM_13410]	exoA	-0.0476093	0.63215	-0.11554	0.230873
CDIF630erm_01498	[gene=CD630DERM_13420]		-0.0334514	0.429382	-0.114402	0.0465218
CDIF630erm_01499	[gene=CD630DERM_13430]	glnA	-0.0540373	0.307703	-0.0273636	0.506493
CDIF630erm_01500	[gene=CD630DERM_13440]	ugtP2	0.00337591	0.958743	0.101672	0.101674
CDIF630erm_01501	[gene=CD630DERM_13450]		-0.217705	0.00988443	-0.17279	0.012012
CDIF630erm_01502	[gene=CD630DERM_13460]		0.0827171	0.0818205	0.168375	0.00546234
CDIF630erm_01503	[gene=CD630DERM_13470]		-0.0748289	0.128338	-0.112578	0.10598
CDIF630erm_01504	[gene=CD630DERM_13480]		-0.163651	0.0429421	-0.28072	0.00152149
CDIF630erm_01505	[gene=CD630DERM_13490]	cprA	-0.253229	0.0610289	-0.0572199	0.291632
CDIF630erm_01506	[gene=CD630DERM_13500]	cprB	-0.260621	0.0585864	-0.0536727	0.258652
CDIF630erm_01507	[gene=CD630DERM_13510]	cprC	-0.367726	0.0294054	-0.335785	0.00179661
CDIF630erm_01508	[gene=CD630DERM_13520]	cprK	-0.405177	0.01124	-0.402085	0.000768929
CDIF630erm_01509	[gene=CD630DERM_13530]		0.0173659	0.682857	-0.0859696	0.194007
CDIF630erm_01510	[gene=CD630DERM_13540]		-0.00278303	0.955766	0.132511	0.0123082
CDIF630erm_01511	[gene=CD630DERM_13550]	cspB	0.0165209	0.870044	0.0265956	0.790028
CDIF630erm_01512	[gene=CD630DERM_13560]		-0.0418934	0.47635	-0.193149	0.00455319
CDIF630erm_01513	[gene=CD630DERM_13570]		0.102632	0.13351	-0.031249	0.613034
CDIF630erm_01514	[gene=CD630DERM_13580]		0.00802111	0.888978	0.0241316	0.673541
CDIF630erm_01515	[gene=CD630DERM_13590]		0.18593	0.0181623	0.12959	0.0102746
CDIF630erm_01516	[gene=CD630DERM_13600]		-0.185146	0.0541082	-0.142743	0.0226998
CDIF630erm_01517	[gene=CD630DERM_13601]		2.0552e-05	0.99963	-0.0141087	0.751366
CDIF630erm_01518	[gene=CD630DERM_13610]		-0.142548	0.0156878	-0.135708	0.0374796
CDIF630erm_01519	[gene=CD630DERM_13620]		-0.0302121	0.603746	-0.00250465	0.955974
CDIF630erm_01520	[gene=CD630DERM_13630]		-0.100617	0.0816766	0.0545788	0.234767
CDIF630erm_01521	[gene=CD630DERM_13640]		-0.0131015	0.844012	0.0782878	0.254313
CDIF630erm_01522	[gene=CD630DERM_13650]		-0.285352	0.00547285	-0.129099	0.0295759
CDIF630erm_01523	[gene=CD630DERM_13651]		0.134087	0.049157	0.16007	0.00813858
CDIF630erm_01524	[gene=CD630DERM_13660]		0.127038	0.119042	0.195827	0.00465712
CDIF630erm_01525	[gene=CD630DERM_13670]		-0.125202	0.0378773	0.000629105	0.986171
CDIF630erm_01526	[gene=CD630DERM_13680]		-0.124513	0.0369119	-0.0231155	0.751574
CDIF630erm_01527	[gene=CD630DERM_13690]		-0.0469942	0.455475	-0.0329622	0.404929
CDIF630erm_01528	[gene=CD630DERM_13700]		0.103146	0.0860987	0.196035	0.00303675
CDIF630erm_01529	[gene=CD630DERM_13710]		-0.098617	0.0526526	0.0599677	0.329291
CDIF630erm_01530	[gene=CD630DERM_13720]		-0.026966	0.587693	0.0905519	0.106526
CDIF630erm_01531	[gene=CD630DERM_13730]		0.0536579	0.348427	0.316913	0.0012728
CDIF630erm_01532	[gene=CD630DERM_13740]		-0.292155	0.00566897	-0.156296	0.0501643
CDIF630erm_01533	[gene=CD630DERM_13750]		-0.187206	0.00988608	-0.0691615	0.113434
CDIF630erm_01534	[gene=CD630DERM_13760]		-0.123152	0.0351325	-0.114843	0.1455
CDIF630erm_01535	[gene=CD630DERM_13770]		0.206306	0.00812896	0.0131333	0.884347
CDIF630erm_01536	[gene=CD630DERM_13780]		0.0758411	0.226613	-0.205555	0.0274163
CDIF630erm_01537	[gene=CD630DERM_13781]		-0.078501	0.185608	0.0905293	0.0461197
CDIF630erm_01538	[gene=CD630DERM_13782]		-0.183288	0.0304218	-0.070228	0.444
CDIF630erm_01539	[gene=CD630DERM_13790]		-0.116614	0.0372542	-0.103039	0.0534745
CDIF630erm_01540	[gene=CD630DERM_13800]		0.146012	0.029255	0.164516	0.00995093
CDIF630erm_01541	[gene=CD630DERM_13810]		-0.0567819	0.448111	-0.104997	0.0257168
CDIF630erm_01542	[gene=CD630DERM_13820]	glpK2	0.0306631	0.556175	0.0729308	0.211801
CDIF630erm_01543	[gene=CD630DERM_13830]		0.0633503	0.177754	0.0473675	0.332205
CDIF630erm_01544	[gene=CD630DERM_13840]		0.0321693	0.723014	0.0268486	0.628518
CDIF630erm_01545	[gene=CD630DERM_13850]		0.0831677	0.296711	0.100074	0.0313215
CDIF630erm_01546	[gene=CD630DERM_13860]	kipI	0.00335827	0.968188	0.10559	0.0424068
CDIF630erm_01547	[gene=CD630DERM_13870]	kipA	0.0578962	0.351112	0.143743	0.0234636
CDIF630erm_01548	[gene=CD630DERM_13880]		0.154566	0.0186898	0.210216	0.00253506
CDIF630erm_01549	[gene=CD630DERM_13890]		0.144942	0.104579	0.182307	0.00482396
CDIF630erm_01550	[gene=CD630DERM_13900]		0.159525	0.0115582	0.199454	0.00496361
CDIF630erm_01551	[gene=CD630DERM_13910]		0.0485253	0.274489	0.0416842	0.382525
CDIF630erm_01552	[gene=CD630DERM_13920]		0.0114147	0.799962	-0.0638391	0.269504
CDIF630erm_01553	[gene=CD630DERM_13930]		0.321216	0.00400398	0.340519	0.000856016
CDIF630erm_01554	[gene=CD630DERM_13940]		0.0761359	0.10171	0.054546	0.192333
CDIF630erm_01555	[gene=CD630DERM_13950]		0.0294269	0.576117	0.0132679	0.745948
CDIF630erm_01556	[gene=CD630DERM_13960]		0.0655137	0.206869	0.0307615	0.429034
CDIF630erm_01557	[gene=CD630DERM_13970]		0.170407	0.0275542	0.186685	0.00500106
CDIF630erm_01558	[gene=CD630DERM_13980]		0.360125	0.00364655	0.303391	0.00125096
CDIF630erm_01559	[gene=CD630DERM_13990]		-0.108747	0.0425599	-0.00937854	0.834918
CDIF630erm_01560	[gene=CD630DERM_14000]		-0.0848838	0.212858	-0.127346	0.0267615
CDIF630erm_01561	[gene=CD630DERM_14010]		0.0427425	0.471727	-0.0246197	0.604948
CDIF630erm_01562	[gene=CD630DERM_14020]	glpQ	-0.0775335	0.242701	0.0405214	0.427655
CDIF630erm_01563	[gene=CD630DERM_14030]		-0.0750658	0.251099	0.0148315	0.76292
CDIF630erm_01564	[gene=CD630DERM_14040]		0.546498	0.0205784	0.0180581	0.912312
CDIF630erm_01565	[gene=CD630DERM_14041]	pqqD	0.289228	0.0800237	-0.151639	0.374311
CDIF630erm_01566	[gene=CD630DERM_14050]		-0.0364778	0.364862	0.0707694	0.114737
CDIF630erm_01567	[gene=CD630DERM_14060]		-0.11763	0.0351857	-0.0772982	0.105777
CDIF630erm_01568	[gene=CD630DERM_14070]		0.0188166	0.646621	0.0762942	0.09994
CDIF630erm_01569	[gene=CD630DERM_14080]	ddl	-0.0192724	0.670748	0.065005	0.277735
CDIF630erm_01570	[gene=CD630DERM_14090]		-0.0811745	0.122372	-0.046038	0.35124
CDIF630erm_01571	[gene=CD630DERM_14100]		-0.07775	0.143163	-0.132191	0.0740576
CDIF630erm_01572	[gene=CD630DERM_14110]		0.0448003	0.315848	-0.0305172	0.582051
CDIF630erm_01573	[gene=CD630DERM_14120]		0.132442	0.047678	0.159904	0.00789461
CDIF630erm_01574	[gene=CD630DERM_14130]		0.173685	0.0171855	0.266806	0.00257201
CDIF630erm_01575	[gene=CD630DERM_14140]		0.145602	0.0289628	0.18554	0.00410826
CDIF630erm_01576	[gene=CD630DERM_14150]		-0.0376252	0.518899	-0.122159	0.0149801
CDIF630erm_01577	[gene=CD630DERM_14160]		0.22716	0.0206324	0.144233	0.0129605
CDIF630erm_01578	[gene=CD630DERM_14170]		-0.0812391	0.414993	0.0447268	0.586403
CDIF630erm_01579	[gene=CD630DERM_14180]		0.114281	0.0300099	0.132867	0.0697589
CDIF630erm_01580	[gene=CD630DERM_14182]		0.225778	0.0229021	0.0811527	0.550304
CDIF630erm_01581	[gene=CD630DERM_14190]		0.139728	0.0190556	0.123914	0.0488883
CDIF630erm_01582	[gene=CD630DERM_14200]	dccA	-0.0709629	0.1652	-0.123816	0.0400894
CDIF630erm_01583	[gene=CD630DERM_14210]		0.0169775	0.724818	0.0134394	0.829968
CDIF630erm_01584	[gene=CD630DERM_14220]		-0.151235	0.0271099	0.0124481	0.776232
CDIF630erm_01585	[gene=CD630DERM_14230]		-0.327502	0.00425899	-0.204887	0.00245613
CDIF630erm_01586	[gene=CD630DERM_14240]		-0.0676542	0.408426	-0.219317	0.153318
CDIF630erm_01588	[gene=CD630DERM_14250]		0.0827754	0.127046	0.0562384	0.224935
CDIF630erm_01591	[gene=CD630DERM_14280]		-0.24486	0.0117663	-0.142917	0.0116585
CDIF630erm_01592	[gene=CD630DERM_14281]		-0.551011	0.021734	-0.829021	0.000772084
CDIF630erm_01593	[gene=CD630DERM_14290]		-0.327065	0.109378	-0.735323	0.000960458
CDIF630erm_01594	[gene=CD630DERM_14300]		0.232052	0.00795991	0.217193	0.00283174
CDIF630erm_01595	[gene=CD630DERM_14310]		-0.228553	0.0410855	-0.0960046	0.0370618
CDIF630erm_01596	[gene=CD630DERM_14320]		-0.124393	0.0268275	-0.140983	0.221759
CDIF630erm_01597	[gene=CD630DERM_14330]	cotE	0.293095	0.0080187	0.189066	0.004751
CDIF630erm_01598	[gene=CD630DERM_14340]		-0.176846	0.0224833	-0.161533	0.00732383
CDIF630erm_01599	[gene=CD630DERM_14350]		-0.31493	0.00828444	-0.335819	0.001661
CDIF630erm_01600	[gene=CD630DERM_14360]		-0.29183	0.00828444	-0.330336	0.00110119
CDIF630erm_01602	[gene=CD630DERM_14380]		-0.109887	0.134741	-0.148127	0.0123911
CDIF630erm_01603	[gene=CD630DERM_14390]		-0.108522	0.0593121	-0.232497	0.00212968
CDIF630erm_01604	[gene=CD630DERM_14400]		0.0559162	0.354889	0.0946078	0.0747768
CDIF630erm_01605	[gene=CD630DERM_14410]		0.120721	0.0441603	-0.0127022	0.755764
CDIF630erm_01606	[gene=CD630DERM_14420]		-0.133517	0.0797275	-0.23096	0.00748778
CDIF630erm_01607	[gene=CD630DERM_14430]		-0.167947	0.0547972	-0.27445	0.00319138
CDIF630erm_01608	[gene=CD630DERM_14440]		-0.145213	0.0396663	-0.0894113	0.0784247
CDIF630erm_01609	[gene=CD630DERM_14450]	pabA	-0.0541345	0.339896	-0.0536853	0.278971
CDIF630erm_01610	[gene=CD630DERM_14460]	pabB	0.023773	0.647749	-0.0309601	0.451794
CDIF630erm_01611	[gene=CD630DERM_14470]	pabC	-0.191913	0.0103172	-0.117131	0.0640488
CDIF630erm_01612	[gene=CD630DERM_14480]		-0.176873	0.110832	-0.190119	0.0189594
CDIF630erm_01613	[gene=CD630DERM_14490]	folE	-0.212386	0.0250639	-0.145695	0.0680314
CDIF630erm_01614	[gene=CD630DERM_14500]	folP	-0.244914	0.0184132	-0.152467	0.0317283
CDIF630erm_01615	[gene=CD630DERM_14510]	folB	-0.244005	0.0216843	-0.128193	0.0541838
CDIF630erm_01616	[gene=CD630DERM_14520]	folK	-0.191017	0.0453913	-0.18489	0.00894318
CDIF630erm_01617	[gene=CD630DERM_14530]	aroF1	-0.119837	0.209533	-0.0157033	0.739945
CDIF630erm_01618	[gene=CD630DERM_14540]	dnaG	-0.0173271	0.793482	0.0163778	0.795363
CDIF630erm_01619	[gene=CD630DERM_14550]	sigA1	-0.117146	0.0378164	-0.0991212	0.0422484
CDIF630erm_01620	[gene=CD630DERM_14560]		0.0170209	0.683289	0.15224	0.0071632
CDIF630erm_01621	[gene=CD630DERM_14570]		-0.0293447	0.469773	-0.108866	0.0541838
CDIF630erm_01622	[gene=CD630DERM_14580]	wrbA	0.0474241	0.242397	-0.00695876	0.883057
CDIF630erm_01623	[gene=CD630DERM_14590]		-0.0495174	0.287383	-0.117141	0.0268517
CDIF630erm_01624	[gene=CD630DERM_14600]		-0.0739173	0.165375	-0.147144	0.00753243
CDIF630erm_01625	[gene=CD630DERM_14610]		-0.079256	0.201138	-0.110393	0.0277923
CDIF630erm_01626	[gene=CD630DERM_14620]		-0.203441	0.0425154	-0.236015	0.00205044
CDIF630erm_01627	[gene=CD630DERM_14630]		-0.436656	0.0710063	-0.475305	0.00500106
CDIF630erm_01628	[gene=CD630DERM_14640]		-0.239961	0.0057803	-0.186111	0.00376606
CDIF630erm_01629	[gene=CD630DERM_14650]		-0.15636	0.0514649	-0.198242	0.00386263
CDIF630erm_01630	[gene=CD630DERM_14660]		-0.0293687	0.504645	0.0490214	0.259544
CDIF630erm_01631	[gene=CD630DERM_14670]		0.0416233	0.424568	0.0372337	0.404132
CDIF630erm_01632	[gene=CD630DERM_14680]		-0.00499868	0.917239	-0.14662	0.0121932
CDIF630erm_01633	[gene=CD630DERM_14690]	cwp20	-0.0789444	0.111017	-0.0108553	0.817545
CDIF630erm_01634	[gene=CD630DERM_14700]		-0.254853	0.160553	-0.392175	0.00379157
CDIF630erm_01635	[gene=CD630DERM_14710]		-0.00315862	0.953423	0.0901571	0.0686867
CDIF630erm_01636	[gene=CD630DERM_14720]		-0.0593295	0.271205	-0.0834549	0.064751
CDIF630erm_01637	[gene=CD630DERM_14730]		-0.271271	0.0178602	-0.233223	0.00159096
CDIF630erm_01638	[gene=CD630DERM_14740]	rbr2	-0.291088	0.171186	-0.0942532	0.0638125
CDIF630erm_01639	[gene=CD630DERM_14750]		-0.0763231	0.472962	-0.234823	0.00438843
CDIF630erm_01640	[gene=CD630DERM_14760]		-0.0164349	0.835899	0.0441169	0.29483
CDIF630erm_01641	[gene=CD630DERM_14770]	feoA1	0.133748	0.049515	0.0784938	0.41148
CDIF630erm_01642	[gene=CD630DERM_14780]	feoA2	0.16132	0.0217953	0.0252947	0.811232
CDIF630erm_01643	[gene=CD630DERM_14790]	feoB1	0.332488	0.00547285	0.176828	0.116461
CDIF630erm_01644	[gene=CD630DERM_14800]		0.240871	0.0372542	0.0112314	0.958841
CDIF630erm_01645	[gene=CD630DERM_14810]		0.0121556	0.837424	-0.0109913	0.788242
CDIF630erm_01646	[gene=CD630DERM_14820]	ssuC1	0.0403152	0.402941	0.00434533	0.921032
CDIF630erm_01647	[gene=CD630DERM_14830]	ssuB1	0.0659042	0.19992	0.00171243	0.965305
CDIF630erm_01648	[gene=CD630DERM_14840]	ssuA1	0.0917161	0.137791	0.100183	0.0359181
CDIF630erm_01649	[gene=CD630DERM_14850]		0.113303	0.28046	-0.0151721	0.785907
CDIF630erm_01650	[gene=CD630DERM_14860]		-0.212122	0.0148535	-0.119826	0.014692
CDIF630erm_01651	[gene=CD630DERM_14870]		0.252097	0.00518662	0.203324	0.0022483
CDIF630erm_01652	[gene=CD630DERM_14880]		0.153906	0.026105	0.239717	0.0136835
CDIF630erm_01654	[gene=CD630DERM_14890]	metN	-0.119659	0.106817	-0.0971391	0.0449741
CDIF630erm_01655	[gene=CD630DERM_14900]	metI	0.112163	0.109579	0.138237	0.0187268
CDIF630erm_01656	[gene=CD630DERM_14910]	metQ	0.0353339	0.65329	0.0425495	0.279528
CDIF630erm_01657	[gene=CD630DERM_14920]		-0.0886938	0.185712	-0.0208856	0.737154
CDIF630erm_01658	[gene=CD630DERM_14930]		-0.0404095	0.439168	-0.0897337	0.0402088
CDIF630erm_01659	[gene=CD630DERM_14940]		-0.271837	0.0092365	-0.293571	0.0012728
CDIF630erm_01660	[gene=CD630DERM_14950]	proC1	-0.202231	0.0150922	-0.231505	0.001661
CDIF630erm_01661	[gene=CD630DERM_14960]		-0.00540543	0.913188	-0.0387432	0.355525
CDIF630erm_01662	[gene=CD630DERM_14970]		0.083198	0.104626	0.0223684	0.665747
CDIF630erm_01663	[gene=CD630DERM_14980]	sigA2	0.0403046	0.35768	0.0435504	0.332633
CDIF630erm_01664	[gene=CD630DERM_14990]		0.0334433	0.487072	-0.0261273	0.615843
CDIF630erm_01665	[gene=CD630DERM_15000]	tlpB3	-0.0928668	0.146461	-0.127415	0.0123009
CDIF630erm_01667	[gene=CD630DERM_15020]	deoC	0.103984	0.0813704	0.0813327	0.0632618
CDIF630erm_01668	[gene=CD630DERM_15030]		0.00665976	0.913517	-0.0488305	0.386524
CDIF630erm_01669	[gene=CD630DERM_15040]		-0.00159151	0.977251	0.0126052	0.749809
CDIF630erm_01670	[gene=CD630DERM_15050]		-0.00585279	0.888688	0.0537885	0.308469
CDIF630erm_01671	[gene=CD630DERM_15060]		0.188102	0.009235	0.21991	0.00199663
CDIF630erm_01672	[gene=CD630DERM_15070]		-0.206673	0.131788	-0.228533	0.0329989
	[gene=CD630DERM_15071]		-0.307455	0.0241642	-0.324675	0.00106675
CDIF630erm_01673	[gene=CD630DERM_15080]		-0.148148	0.165355	-0.141007	0.082159
CDIF630erm_01674	[gene=CD630DERM_15090]		-0.247167	0.0381395	-0.294916	0.0025634
CDIF630erm_01675	[gene=CD630DERM_15100]		-0.0231038	0.59938	-0.0156405	0.776232
CDIF630erm_01676	[gene=CD630DERM_15110]	cotB	0.168016	0.0215007	0.191663	0.00482396
CDIF630erm_01677	[gene=CD630DERM_15111]		-0.0730217	0.152036	-0.11855	0.194584
CDIF630erm_01678	[gene=CD630DERM_15120]	panC	-0.140325	0.0471753	0.10707	0.0341486
CDIF630erm_01679	[gene=CD630DERM_15130]	panB	-0.251955	0.010021	-0.0353555	0.495057
CDIF630erm_01680	[gene=CD630DERM_15140]		-0.322362	0.00463914	-0.080742	0.0695597
CDIF630erm_01681	[gene=CD630DERM_15150]	pdcA	-0.00333304	0.942781	-0.0349861	0.568398
CDIF630erm_01682	[gene=CD630DERM_15152]		0.144681	0.0280565	0.0778466	0.0887806
CDIF630erm_01683	[gene=CD630DERM_15160]		-0.353678	0.00322933	-0.331297	0.000952896
CDIF630erm_01684	[gene=CD630DERM_15170]	feoB2	0.0425461	0.483132	-0.0314762	0.449199
CDIF630erm_01685	[gene=CD630DERM_15180]	feoA3	-0.19514	0.0121168	-0.197423	0.00379157
CDIF630erm_01686	[gene=CD630DERM_15190]		-0.13091	0.184636	-0.10425	0.0729953
CDIF630erm_01687	[gene=CD630DERM_15200]		-0.0570908	0.265544	-0.0486981	0.366536
CDIF630erm_01689	[gene=CD630DERM_15210]	tyrS	0.011958	0.828296	-0.0803114	0.140699
CDIF630erm_01690	[gene=CD630DERM_15220]	pgdA1	-0.174088	0.0902538	-0.250159	0.00179661
CDIF630erm_01691	[gene=CD630DERM_15230]		0.0100927	0.905496	-0.0799318	0.0796244
CDIF630erm_01692	[gene=CD630DERM_15240]	rbr3	-0.192117	0.15189	-0.107744	0.0395803
CDIF630erm_01693	[gene=CD630DERM_15250]		-0.208635	0.0822847	-0.131617	0.014692
CDIF630erm_01694	[gene=CD630DERM_15260]	pyrC	-0.131429	0.104187	0.0639153	0.119871
CDIF630erm_01695	[gene=CD630DERM_15270]		0.261063	0.0141639	-0.0636604	0.254821
CDIF630erm_01696	[gene=CD630DERM_15280]		0.184703	0.0478629	-0.0142856	0.821661
CDIF630erm_01697	[gene=CD630DERM_15290]		0.190924	0.0253526	-0.036141	0.453371
CDIF630erm_01698	[gene=CD630DERM_15300]		0.028542	0.553136	0.0116199	0.819009
CDIF630erm_01699	[gene=CD630DERM_15310]		-0.0363815	0.452581	0.0591298	0.180678
CDIF630erm_01700	[gene=CD630DERM_15320]		0.196223	0.0292484	0.150988	0.0354185
CDIF630erm_01701	[gene=CD630DERM_15330]		0.114386	0.0371654	0.190275	0.00717421
CDIF630erm_01702	[gene=CD630DERM_15340]		0.0315368	0.689387	0.0206084	0.676938
CDIF630erm_01703	[gene=CD630DERM_15350]	sseA1	0.0674569	0.334239	0.0947883	0.0582779
CDIF630erm_01704	[gene=CD630DERM_15360]	nfnA	0.00119258	0.990096	-0.0259289	0.682971
CDIF630erm_01705	[gene=CD630DERM_15370]	nfnB	-0.000337266	0.997952	-0.0964987	0.2167
CDIF630erm_01706	[gene=CD630DERM_15380]		-0.226495	0.0148535	-0.198427	0.00509832
CDIF630erm_01707	[gene=CD630DERM_15390]		0.230771	0.00643829	0.245056	0.001661
CDIF630erm_01708	[gene=CD630DERM_15400]		0.0436521	0.329719	0.00230964	0.956001
CDIF630erm_01709	[gene=CD630DERM_15410]		-0.0289527	0.759026	-0.18715	0.0101066
CDIF630erm_01710	[gene=CD630DERM_15420]		0.0313679	0.500925	-0.094734	0.0341301
CDIF630erm_01711	[gene=CD630DERM_15430]		-0.0845378	0.411779	-0.0680022	0.193817
CDIF630erm_01712	[gene=CD630DERM_15431]		-0.127076	0.0384512	0.00527337	0.941349
CDIF630erm_01713	[gene=CD630DERM_15450]		-0.215488	0.00795991	-0.154617	0.00795722
CDIF630erm_01714	[gene=CD630DERM_15460]		-0.0216959	0.80304	-0.0472907	0.370255
CDIF630erm_01715	[gene=CD630DERM_15461]		-0.0134971	0.847721	-0.100181	0.0654398
CDIF630erm_01716	[gene=CD630DERM_15470]	hisZ	-0.212631	0.0168731	-0.0945452	0.12802
CDIF630erm_01717	[gene=CD630DERM_15480]	hisG	-0.0999484	0.0548509	-0.116783	0.0940742
CDIF630erm_01718	[gene=CD630DERM_15490]	hisC1	-0.152451	0.0143007	-0.213498	0.00720351
CDIF630erm_01719	[gene=CD630DERM_15500]	hisB	-0.0789675	0.122955	-0.084659	0.0561807
CDIF630erm_01720	[gene=CD630DERM_15510]	hisH	0.0148527	0.813475	-0.172696	0.00859765
CDIF630erm_01721	[gene=CD630DERM_15520]	hisA	-0.0138767	0.781216	-0.127067	0.0640766
CDIF630erm_01722	[gene=CD630DERM_15530]	hisF	0.00429857	0.922073	-0.00181176	0.974577
CDIF630erm_01723	[gene=CD630DERM_15540]	hisI	0.0844231	0.104294	-0.00297272	0.96461
CDIF630erm_01724	[gene=CD630DERM_15550]	steT1	0.232104	0.0142156	0.26662	0.00345407
CDIF630erm_01725	[gene=CD630DERM_15560]		0.147134	0.024917	0.115137	0.0228103
CDIF630erm_01726	[gene=CD630DERM_15570]		-0.296157	0.00547285	-0.254989	0.00437978
CDIF630erm_01727	[gene=CD630DERM_15580]	csfV	-0.288294	0.0127551	-0.123992	0.041072
CDIF630erm_01728	[gene=CD630DERM_15590]	rsiV	-0.220071	0.0141358	-0.154043	0.0224601
CDIF630erm_01729	[gene=CD630DERM_15600]		-0.447355	0.0131846	-0.436139	0.000768929
CDIF630erm_01730	[gene=CD630DERM_15610]		-0.242119	0.0769668	-0.228635	0.00179661
CDIF630erm_01731	[gene=CD630DERM_15620]		-0.436832	0.0190212	-0.420374	0.00125891
CDIF630erm_01733	[gene=CD630DERM_15640]		-0.155143	0.0575142	-0.117692	0.0948293
CDIF630erm_01734	[gene=CD630DERM_15650]	ilvC	0.0301487	0.588356	0.178016	0.00438843
CDIF630erm_01735	[gene=CD630DERM_15660]	ilvB	0.214135	0.00766932	0.290204	0.00136418
CDIF630erm_01736	[gene=CD630DERM_15670]	cotG	0.199641	0.00795991	0.268613	0.00148025
CDIF630erm_01737	[gene=CD630DERM_15680]	yyaL	-0.340614	0.117948	-0.230684	0.010195
CDIF630erm_01738	[gene=CD630DERM_15690]		-0.18337	0.0141272	-0.224044	0.00186091
CDIF630erm_01739	[gene=CD630DERM_15700]		-0.00607134	0.92663	0.0352509	0.462195
CDIF630erm_01740	[gene=CD630DERM_15710]	tlpB4	0.00433089	0.926876	-0.0568108	0.324873
CDIF630erm_01741	[gene=CD630DERM_15720]		-0.111744	0.118822	-0.0804776	0.0715995
CDIF630erm_01742	[gene=CD630DERM_15730]		-0.0426511	0.474567	0.0609271	0.244725
CDIF630erm_01743	[gene=CD630DERM_15740]		0.00783951	0.855135	-0.00728363	0.855111
CDIF630erm_01744	[gene=CD630DERM_15750]		-0.025442	0.638291	0.030957	0.565122
CDIF630erm_01745	[gene=CD630DERM_15760]		-0.258514	0.0310209	-0.254333	0.00904771
CDIF630erm_01746	[gene=CD630DERM_15770]	pgcA1	-0.313241	0.0597772	-0.35595	0.00173047
CDIF630erm_01747	[gene=CD630DERM_15780]		0.0631294	0.238361	0.0376339	0.322846
CDIF630erm_01748	[gene=CD630DERM_15790]		-0.55796	0.00463914	-0.364508	0.00173047
CDIF630erm_01751	[gene=CD630DERM_15800]	hom2	-0.0299137	0.700311	0.12905	0.0337678
CDIF630erm_01752	[gene=CD630DERM_15810]		-0.307895	0.00463914	-0.122922	0.0502891
CDIF630erm_01753	[gene=CD630DERM_15820]	hisD	-0.0127816	0.814725	0.0536983	0.223699
CDIF630erm_01754	[gene=CD630DERM_15830]		0.122772	0.0287131	0.138451	0.0163876
CDIF630erm_01755	[gene=CD630DERM_15831]		0.134043	0.0710776	-0.0826424	0.211644
CDIF630erm_01756	[gene=CD630DERM_15840]		-0.0984441	0.170058	0.0146184	0.744852
CDIF630erm_01757	[gene=CD630DERM_15850]		0.0200327	0.724818	0.0278176	0.496385
CDIF630erm_01758	[gene=CD630DERM_15860]		-0.135774	0.0984482	-0.00303967	0.950518
CDIF630erm_01759	[gene=CD630DERM_15870]	rbsA2	-0.226782	0.0125753	-0.119436	0.0338642
CDIF630erm_01760	[gene=CD630DERM_15880]	rbsC1	-0.00308273	0.959503	0.120583	0.0258085
CDIF630erm_01761	[gene=CD630DERM_15890]	rbsB2	0.0531255	0.293359	0.0868966	0.301862
CDIF630erm_01762	[gene=CD630DERM_15900]		-0.0977348	0.318844	-0.207719	0.00868195
CDIF630erm_01764	[gene=CD630DERM_15910]	kdpA	0.116967	0.0391652	0.108675	0.0250422
CDIF630erm_01765	[gene=CD630DERM_15920]	kdpB	0.008718	0.862074	0.143771	0.0200467
CDIF630erm_01766	[gene=CD630DERM_15930]	kdpC	0.128103	0.0304271	0.215467	0.0112289
CDIF630erm_01767	[gene=CD630DERM_15940]	cysK	0.163151	0.476654	0.15699	0.311706
CDIF630erm_01768	[gene=CD630DERM_15950]	cysE	0.110244	0.609173	0.0846833	0.57079
CDIF630erm_01769	[gene=CD630DERM_15951]		0.0951449	0.638031	-0.0833519	0.61048
CDIF630erm_01770	[gene=CD630DERM_15960]	map2	-0.00153707	0.982756	-0.0491549	0.241442
CDIF630erm_01771	[gene=CD630DERM_15970]	zmp	0.0875977	0.0800237	0.0784204	0.0767574
CDIF630erm_01772	[gene=CD630DERM_15980]		0.0831851	0.117948	0.0264704	0.561702
CDIF630erm_01774	[gene=CD630DERM_15990]	thiD	-0.0601525	0.247472	-0.0421711	0.452844
CDIF630erm_01775	[gene=CD630DERM_16000]	thiM	-0.11409	0.140782	-0.0461439	0.449858
CDIF630erm_01776	[gene=CD630DERM_16010]	thiE1	-0.098067	0.120251	-0.135942	0.0329001
CDIF630erm_01777	[gene=CD630DERM_16020]		0.0275104	0.602349	-0.0558918	0.228541
CDIF630erm_01778	[gene=CD630DERM_16030]		0.539613	0.00121519	0.34515	0.00323081
CDIF630erm_01779	[gene=CD630DERM_16040]		0.0263015	0.681872	-0.00315806	0.94554
CDIF630erm_01780	[gene=CD630DERM_16050]		0.256934	0.00919127	0.284034	0.0012784
CDIF630erm_01782	[gene=CD630DERM_16060]		-0.147939	0.015688	-0.0289969	0.61864
CDIF630erm_01783	[gene=CD630DERM_16070]		-0.154314	0.0350589	-0.0854104	0.068374
CDIF630erm_01784	[gene=CD630DERM_16080]		0.155326	0.0308668	0.105	0.0332344
CDIF630erm_01785	[gene=CD630DERM_16090]		-0.263318	0.00588558	-0.23566	0.00186091
CDIF630erm_01786	[gene=CD630DERM_16100]		0.0577391	0.256828	0.053915	0.207978
CDIF630erm_01787	[gene=CD630DERM_16110]		0.0217556	0.605529	0.035202	0.382685
CDIF630erm_01788	[gene=CD630DERM_16120]		-0.0179353	0.682793	0.0723954	0.281489
CDIF630erm_01789	[gene=CD630DERM_16130]	cotA	0.249623	0.0057803	0.194573	0.0049882
CDIF630erm_01790	[gene=CD630DERM_16140]		0.0500056	0.261581	0.0588182	0.3855
CDIF630erm_01791	[gene=CD630DERM_16150]		-0.0722085	0.106114	-0.0493868	0.281556
CDIF630erm_01792	[gene=CD630DERM_16160]		-0.182993	0.0265702	-0.244497	0.0026307
CDIF630erm_01793	[gene=CD630DERM_16170]		-0.45072	0.010685	-0.396893	0.00180299
CDIF630erm_01794	[gene=CD630DERM_16180]		-0.292629	0.018538	-0.166403	0.015644
CDIF630erm_01795	[gene=CD630DERM_16190]		-0.0408973	0.668015	-0.0128384	0.739755
CDIF630erm_01796	[gene=CD630DERM_16200]		-0.0420569	0.343086	0.0290819	0.585665
CDIF630erm_01797	[gene=CD630DERM_16210]		0.0215223	0.660338	0.0504239	0.192865
CDIF630erm_01799	[gene=CD630DERM_16220]		-0.320557	0.00546434	-0.0592346	0.217056
CDIF630erm_01800	[gene=CD630DERM_16230]	fprAnorR	-0.301381	0.0426776	-0.113394	0.190147
CDIF630erm_01801	[gene=CD630DERM_16240]	vanR	-0.208722	0.0223697	0.119432	0.0624999
CDIF630erm_01802	[gene=CD630DERM_16250]	vanS	-0.158492	0.104579	0.172939	0.0088646
CDIF630erm_01803	[gene=CD630DERM_16260]	vanG	-0.357182	0.0099564	-0.256307	0.0102022
CDIF630erm_01804	[gene=CD630DERM_16270]	vanY1	-0.238473	0.0260299	-0.194694	0.00446865
CDIF630erm_01805	[gene=CD630DERM_16280]	vanTG	-0.258481	0.0383186	-0.186458	0.012012
CDIF630erm_01806	[gene=CD630DERM_16290]		0.141416	0.0529871	0.170202	0.00728836
CDIF630erm_01807	[gene=CD630DERM_16300]		0.0330966	0.605294	0.0799742	0.0684143
CDIF630erm_01808	[gene=CD630DERM_16310]	sodA	0.261358	0.0049433	0.239539	0.00152991
CDIF630erm_01809	[gene=CD630DERM_16320]	asnB2	-0.119267	0.0361681	-0.119488	0.0526399
CDIF630erm_01810	[gene=CD630DERM_16330]		-0.0901709	0.0615444	-0.0943585	0.0342172
CDIF630erm_01811	[gene=CD630DERM_16340]	terD1	-0.0397873	0.718729	-0.00420241	0.94869
CDIF630erm_01812	[gene=CD630DERM_16350]	terD2	-0.0193777	0.82947	0.024531	0.680805
CDIF630erm_01813	[gene=CD630DERM_16360]	terD3	0.0034256	0.974871	-0.0333692	0.628332
CDIF630erm_01814	[gene=CD630DERM_16370]		0.0333138	0.714191	0.0488629	0.384967
CDIF630erm_01815	[gene=CD630DERM_16380]		-0.0625298	0.357458	-0.189786	0.0113994
CDIF630erm_01816	[gene=CD630DERM_16390]		0.0173896	0.699124	-0.0519339	0.291135
CDIF630erm_01817	[gene=CD630DERM_16400]		-0.139411	0.0618157	-0.123508	0.0381872
CDIF630erm_01818	[gene=CD630DERM_16410]		-0.0705405	0.152933	-0.193703	0.00738141
CDIF630erm_01819	[gene=CD630DERM_16420]	stiP	0.0646149	0.349418	0.0613933	0.221618
CDIF630erm_01820	[gene=CD630DERM_16430]		-0.21658	0.0202023	-0.137831	0.0259343
CDIF630erm_01821	[gene=CD630DERM_16440]		0.06592	0.161579	0.0163239	0.780327
CDIF630erm_01822	[gene=CD630DERM_16450]		0.198343	0.00835374	0.13892	0.0107505
CDIF630erm_01823	[gene=CD630DERM_16460]		0.165583	0.0101758	0.0529177	0.222062
CDIF630erm_01824	[gene=CD630DERM_16470]	yclN	0.0960369	0.0523899	0.084458	0.0513873
CDIF630erm_01825	[gene=CD630DERM_16480]	yclO	0.153208	0.0272216	0.173233	0.00403699
CDIF630erm_01826	[gene=CD630DERM_16490]	yclP	0.0587174	0.324139	-0.0115066	0.867338
CDIF630erm_01827	[gene=CD630DERM_16500]	yclQ	0.0953587	0.119167	0.0986665	0.0713863
CDIF630erm_01828	[gene=CD630DERM_16510]		-0.135348	0.0394491	0.00244046	0.966958
CDIF630erm_01829	[gene=CD630DERM_16520]		-0.0716476	0.318309	-0.000715863	0.986171
CDIF630erm_01830	[gene=CD630DERM_16530]		-0.0494887	0.478514	-0.0949013	0.0688013
CDIF630erm_01832	[gene=CD630DERM_16540]	lplA	-0.013317	0.827903	-0.0176553	0.737116
CDIF630erm_01834	[gene=CD630DERM_16550]		-0.0802208	0.162997	-0.0596691	0.144357
CDIF630erm_01836	[gene=CD630DERM_16560]		0.0656687	0.256989	0.0824758	0.0502747
CDIF630erm_01838	[gene=CD630DERM_16570]	gcvTPA	-0.124956	0.0522105	-0.0480766	0.25993
CDIF630erm_01839	[gene=CD630DERM_16580]	gcvPB	0.0728101	0.266969	0.0152415	0.716478
CDIF630erm_01840	[gene=CD630DERM_16590]		-0.226264	0.0873386	-0.369229	0.0144209
CDIF630erm_01841	[gene=CD630DERM_16600]		0.0170001	0.716279	0.03235	0.746087
	[gene=CD630DERM_16601]		0.0335102	0.49774	-0.143571	0.00940938
CDIF630erm_01842	[gene=CD630DERM_16610]	tlpB5	-0.125523	0.059666	-0.126208	0.0174374
CDIF630erm_01843	[gene=CD630DERM_16620]		-0.311874	0.00427292	-0.362317	0.00159096
CDIF630erm_01844	[gene=CD630DERM_16630]	guaD	0.145273	0.078746	0.109605	0.030221
CDIF630erm_01845	[gene=CD630DERM_16631]		0.209818	0.00795991	0.155465	0.0245683
CDIF630erm_01846	[gene=CD630DERM_16632]		-0.206326	0.0350955	-0.215388	0.00751549
CDIF630erm_01848	[gene=CD630DERM_16640]		-0.0747254	0.0909572	0.0342007	0.453812
CDIF630erm_01849	[gene=CD630DERM_16650]	cysM	0.0269604	0.509921	0.0285415	0.460589
CDIF630erm_01850	[gene=CD630DERM_16660]		0.168072	0.02012	0.166431	0.015474
CDIF630erm_01851	[gene=CD630DERM_16670]	maa2	0.082592	0.128338	0.0542318	0.21556
CDIF630erm_01852	[gene=CD630DERM_16671]		-0.0246297	0.632324	-0.230312	0.00183608
CDIF630erm_01853	[gene=CD630DERM_16680]		-0.000330414	0.9957	0.0426537	0.374492
CDIF630erm_01854	[gene=CD630DERM_16690]		-0.0140877	0.810483	0.0540213	0.193922
CDIF630erm_01855	[gene=CD630DERM_16700]		0.200274	0.017022	0.116651	0.0294116
CDIF630erm_01856	[gene=CD630DERM_16710]		-0.0356181	0.416779	0.0326918	0.666394
CDIF630erm_01857	[gene=CD630DERM_16720]		0.116504	0.0616475	0.131481	0.014785
CDIF630erm_01858	[gene=CD630DERM_16730]		0.187051	0.011719	0.0935073	0.0484594
	[gene=CD630DERM_16731]		0.236731	0.0126998	0.151048	0.00917617
CDIF630erm_01859	[gene=CD630DERM_16740]		0.107785	0.0787394	0.015257	0.739755
CDIF630erm_01860	[gene=CD630DERM_16750]		-0.100264	0.0716934	-0.144566	0.0153975
CDIF630erm_01861	[gene=CD630DERM_16760]	pcp	0.161077	0.014144	0.326302	0.00340928
CDIF630erm_01862	[gene=CD630DERM_16770]		0.368765	0.00332696	0.375853	0.000856016
CDIF630erm_01863	[gene=CD630DERM_16780]		0.259951	0.00584534	0.294522	0.000925051
	[gene=CD630DERM_16781]		0.0978531	0.199411	0.0274978	0.591839
CDIF630erm_01864	[gene=CD630DERM_16790]		-0.0748337	0.100803	0.00632362	0.900822
CDIF630erm_01865	[gene=CD630DERM_16800]		0.0272495	0.489473	0.0111346	0.782082
CDIF630erm_01866	[gene=CD630DERM_16810]		0.0218101	0.669075	-0.00346449	0.936036
CDIF630erm_01867	[gene=CD630DERM_16820]	iunH	0.324828	0.0171855	0.12001	0.0211744
CDIF630erm_01868	[gene=CD630DERM_16830]		0.378546	0.0195499	-0.0300066	0.750792
CDIF630erm_01869	[gene=CD630DERM_16840]		0.294722	0.0725919	-0.176097	0.180678
CDIF630erm_01870	[gene=CD630DERM_16850]		-0.226321	0.0205784	-0.23449	0.00539032
CDIF630erm_01871	[gene=CD630DERM_16860]		-0.322569	0.0061768	-0.371238	0.0021625
CDIF630erm_01872	[gene=CD630DERM_16870]		-0.0865201	0.171186	-0.0916302	0.060287
CDIF630erm_01873	[gene=CD630DERM_16880]		-0.0793128	0.30237	-0.171788	0.00750195
CDIF630erm_01874	[gene=CD630DERM_16890]		-0.11881	0.070745	-0.160262	0.00860552
CDIF630erm_01875	[gene=CD630DERM_16900]	trxA1	-0.411825	0.121103	-0.304495	0.00263441
CDIF630erm_01876	[gene=CD630DERM_16910]	trxB1	-0.432969	0.165375	-0.292883	0.00333521
CDIF630erm_01877	[gene=CD630DERM_16920]		-0.0426847	0.320094	-0.149785	0.00928027
CDIF630erm_01878	[gene=CD630DERM_16930]		0.0641724	0.452048	-0.0512813	0.31369
CDIF630erm_01879	[gene=CD630DERM_16940]		-0.148353	0.0139864	-0.104177	0.0461197
CDIF630erm_01880	[gene=CD630DERM_16950]		0.16481	0.0166181	0.231099	0.00312803
CDIF630erm_01881	[gene=CD630DERM_16960]	alsT	0.123363	0.0787837	0.190407	0.0123022
CDIF630erm_01882	[gene=CD630DERM_16970]	ribH	0.208913	0.675496	0.0922476	0.123462
CDIF630erm_01883	[gene=CD630DERM_16980]	ribBA	0.130447	0.735522	0.0125834	0.800394
CDIF630erm_01884	[gene=CD630DERM_16990]	ribE	-0.0265279	0.806929	-0.0398437	0.354235
CDIF630erm_01885	[gene=CD630DERM_17000]	ribD	0.052414	0.661396	-0.0718676	0.123529
CDIF630erm_01887	[gene=CD630DERM_17010]	recQ	0.0750646	0.140862	0.08544	0.068374
CDIF630erm_01889	[gene=CD630DERM_17020]	thiC	-0.223044	0.127761	-0.22944	0.00303958
CDIF630erm_01890	[gene=CD630DERM_17021]	thiS	-0.287324	0.0551924	-0.205387	0.00509832
CDIF630erm_01891	[gene=CD630DERM_17030]	thiF	-0.233645	0.0774356	-0.28623	0.00498384
CDIF630erm_01892	[gene=CD630DERM_17040]	thiG	-0.240166	0.0831944	-0.301697	0.00148025
CDIF630erm_01893	[gene=CD630DERM_17050]	thiH1	-0.292301	0.0530712	-0.361422	0.00159096
CDIF630erm_01894	[gene=CD630DERM_17060]	thiE2	-0.278271	0.0634496	-0.439947	0.00110119
CDIF630erm_01895	[gene=CD630DERM_17070]		0.102862	0.0497503	-0.00203012	0.961558
CDIF630erm_01896	[gene=CD630DERM_17080]		-0.143266	0.178771	-0.288738	0.0419935
CDIF630erm_01897	[gene=CD630DERM_17090]	mobA	-0.180377	0.0494173	-0.300539	0.0015121
CDIF630erm_01898	[gene=CD630DERM_17100]		-0.184872	0.0583826	-0.381102	0.00148025
CDIF630erm_01899	[gene=CD630DERM_17110]		-0.0568121	0.402356	-0.0416518	0.302897
CDIF630erm_01900	[gene=CD630DERM_17120]	mogA	-0.216863	0.0223821	-0.100371	0.0582736
CDIF630erm_01901	[gene=CD630DERM_17130]	moaA	-0.0105544	0.836502	-0.0157667	0.749411
CDIF630erm_01902	[gene=CD630DERM_17140]	moaC	-0.0660585	0.230548	-0.0880981	0.0875601
CDIF630erm_01903	[gene=CD630DERM_17150]		-0.00088081	0.990468	0.00585532	0.914415
	[gene=CD630DERM_17151]		-0.0944874	0.246701	-0.163915	0.00721024
CDIF630erm_01905	[gene=CD630DERM_17160]	codB	0.23957	0.264831	0.0918387	0.0582736
CDIF630erm_01906	[gene=CD630DERM_17170]		0.193938	0.0114621	0.0929214	0.0754965
CDIF630erm_01907	[gene=CD630DERM_17180]		0.200458	0.0132748	0.152842	0.0230804
CDIF630erm_01908	[gene=CD630DERM_17190]	tlpB6	-0.126544	0.0558427	-0.0939394	0.0353796
CDIF630erm_01910	[gene=CD630DERM_17210]		0.000472709	0.993479	-0.0186581	0.751574
CDIF630erm_01911	[gene=CD630DERM_17220]		-0.10678	0.193868	-0.0909411	0.049904
CDIF630erm_01912	[gene=CD630DERM_17230]	plsC1	0.0887257	0.067111	0.136364	0.0940742
CDIF630erm_01913	[gene=CD630DERM_17240]		-0.16994	0.0547393	0.0234352	0.58775
CDIF630erm_01914	[gene=CD630DERM_17250]		0.202557	0.0122923	0.247618	0.00170134
CDIF630erm_01915	[gene=CD630DERM_17260]		-0.155547	0.025579	-0.154298	0.0180888
CDIF630erm_01916	[gene=CD630DERM_17270]		-0.228292	0.0366996	-0.274027	0.00472016
CDIF630erm_01917	[gene=CD630DERM_17280]		-0.194318	0.0238544	-0.158349	0.00524298
CDIF630erm_01918	[gene=CD630DERM_17281]		-0.169927	0.0592808	-0.130515	0.0189599
CDIF630erm_01919	[gene=CD630DERM_17290]		0.103804	0.0595943	0.196072	0.0065065
CDIF630erm_01920	[gene=CD630DERM_17292]		-0.311042	0.149254	-0.430418	0.00349315
CDIF630erm_01921	[gene=CD630DERM_17300]	mrp	0.157239	0.0217953	0.106853	0.0968401
CDIF630erm_01922	[gene=CD630DERM_17310]		-0.0067214	0.876041	0.114152	0.0265403
CDIF630erm_01923	[gene=CD630DERM_17320]	mtbC	-0.0972387	0.0907572	0.022837	0.550304
CDIF630erm_01924	[gene=CD630DERM_17330]	hemE	0.172394	0.0178291	0.137156	0.0379234
CDIF630erm_01925	[gene=CD630DERM_17340]		-0.177905	0.0121937	-0.214557	0.00403324
CDIF630erm_01926	[gene=CD630DERM_17350]	yjjG	-0.0367694	0.396437	0.0733664	0.0982272
CDIF630erm_01927	[gene=CD630DERM_17360]		-0.0743456	0.170805	-0.000465645	0.990211
CDIF630erm_01928	[gene=CD630DERM_17370]		0.083894	0.103205	0.154482	0.0235903
CDIF630erm_01929	[gene=CD630DERM_17380]		-0.0353151	0.386985	-0.0477364	0.344228
CDIF630erm_01930	[gene=CD630DERM_17390]		-0.279082	0.00442364	-0.297752	0.00187194
CDIF630erm_01931	[gene=CD630DERM_17400]		-0.174037	0.0872966	-0.193362	0.131672
CDIF630erm_01935	[gene=CD630DERM_17430]		0.177915	0.0222761	0.132124	0.018045
CDIF630erm_01936	[gene=CD630DERM_17440]		0.079509	0.115011	0.171344	0.00509887
CDIF630erm_01937	[gene=CD630DERM_17450]		-0.137572	0.0311442	-0.148058	0.00988966
CDIF630erm_01939	[gene=CD630DERM_17451]	feoA4	-0.0789104	0.128338	-0.0692849	0.21556
CDIF630erm_01938	[gene=CD630DERM_17452]	feoA3	0.00501142	0.936505	0.0649865	0.224757
CDIF630erm_01940	[gene=CD630DERM_17460]	gltC	0.18769	0.0205401	0.178514	0.0328462
CDIF630erm_01941	[gene=CD630DERM_17470]	add	-0.13218	0.0222965	-0.0826468	0.0732914
CDIF630erm_01942	[gene=CD630DERM_17480]	ecsC	-0.159833	0.010966	-0.167174	0.00482396
CDIF630erm_01943	[gene=CD630DERM_17490]	yjiM	0.0575065	0.241001	0.174821	0.0088933
CDIF630erm_01944	[gene=CD630DERM_17500]	yjiL	0.0864466	0.06373	0.185771	0.0371284
CDIF630erm_01945	[gene=CD630DERM_17510]	cwp13	-0.0344922	0.404621	-0.0235373	0.580628
CDIF630erm_01946	[gene=CD630DERM_17511]		0.0950403	0.177157	0.0924714	0.0825374
CDIF630erm_01947	[gene=CD630DERM_17520]		-0.147814	0.0226196	-0.192839	0.0106933
CDIF630erm_01948	[gene=CD630DERM_17530]		-0.101436	0.0769668	-0.0802035	0.218093
CDIF630erm_01949	[gene=CD630DERM_17540]		0.171781	0.0162495	0.135209	0.0143143
CDIF630erm_01950	[gene=CD630DERM_17550]		0.0809787	0.103068	0.107657	0.0274951
CDIF630erm_01951	[gene=CD630DERM_17551]		-0.171591	0.0155442	-0.0673579	0.2022
CDIF630erm_01952	[gene=CD630DERM_17560]	def1	-0.106777	0.0959491	-0.0158656	0.779255
CDIF630erm_01953	[gene=CD630DERM_17570]		-0.18301	0.0213521	-0.0986629	0.0470908
CDIF630erm_01954	[gene=CD630DERM_17580]		-0.208314	0.00909172	-0.275079	0.00183049
CDIF630erm_01955	[gene=CD630DERM_17590]		-0.0845094	0.0972315	0.0475515	0.33511
CDIF630erm_01956	[gene=CD630DERM_17600]		-0.0315401	0.433016	-0.00135232	0.97821
CDIF630erm_01957	[gene=CD630DERM_17610]		0.0534052	0.338259	-0.000748083	0.986827
CDIF630erm_01959	[gene=CD630DERM_17620]		0.00779416	0.892928	-0.0647654	0.446611
CDIF630erm_01960	[gene=CD630DERM_17630]		-0.0305497	0.596058	0.00891896	0.898322
CDIF630erm_01961	[gene=CD630DERM_17640]		-0.0591685	0.284826	-0.110856	0.0497966
CDIF630erm_01962	[gene=CD630DERM_17650]		-0.0400558	0.516981	-0.10957	0.0467975
CDIF630erm_01963	[gene=CD630DERM_17660]		-0.207714	0.00988608	-0.153725	0.0109418
CDIF630erm_01964	[gene=CD630DERM_17670]	gapB	0.0727636	0.272603	0.277202	0.0543199
	[gene=CD630DERM_17671]		-0.24088	0.0302012	-0.032812	0.415021
CDIF630erm_01965	[gene=CD630DERM_17680]		-0.04665	0.669871	0.0251719	0.571208
CDIF630erm_01966	[gene=CD630DERM_17690]		-0.0509319	0.310798	-0.0208187	0.614356
CDIF630erm_01967	[gene=CD630DERM_17700]	ogt2	-0.358394	0.00328129	-0.267183	0.001749
CDIF630erm_01968	[gene=CD630DERM_17710]		-0.0687547	0.187203	-0.0253061	0.578918
CDIF630erm_01969	[gene=CD630DERM_17720]		0.0161548	0.784421	-0.0522392	0.354664
CDIF630erm_01970	[gene=CD630DERM_17730]		-0.24243	0.00527006	-0.189837	0.00305188
CDIF630erm_01972	[gene=CD630DERM_17740]		-0.331333	0.00442364	-0.139133	0.0239181
CDIF630erm_01973	[gene=CD630DERM_17750]		-0.0922525	0.0673467	0.0201554	0.608403
CDIF630erm_01974	[gene=CD630DERM_17760]		0.0689105	0.171852	0.112177	0.109381
CDIF630erm_01975	[gene=CD630DERM_17770]		-0.315065	0.326319	-0.470678	0.00437978
CDIF630erm_01976	[gene=CD630DERM_17780]		-0.438309	0.0145489	-0.453703	0.00720351
CDIF630erm_01977	[gene=CD630DERM_17790]	larE	-0.335433	0.012641	-0.216848	0.0397688
CDIF630erm_01978	[gene=CD630DERM_17800]		-0.232417	0.0152765	-0.0362232	0.665091
CDIF630erm_01979	[gene=CD630DERM_17810]		-0.224823	0.010316	0.0879753	0.241337
CDIF630erm_01980	[gene=CD630DERM_17820]		-0.126143	0.170423	0.26189	0.00546234
CDIF630erm_01981	[gene=CD630DERM_17830]		-0.0194319	0.851189	0.27024	0.00379157
CDIF630erm_01982	[gene=CD630DERM_17840]	truA2	0.00895228	0.949457	0.303055	0.00211997
CDIF630erm_01984	[gene=CD630DERM_17850]	argG	0.0329659	0.546163	0.0265946	0.5426
CDIF630erm_01985	[gene=CD630DERM_17860]		0.233786	0.00601377	0.235235	0.00546234
CDIF630erm_01986	[gene=CD630DERM_17870]		-0.202341	0.011719	-0.140107	0.0140039
CDIF630erm_01987	[gene=CD630DERM_17880]		0.0631397	0.280749	0.0301704	0.53811
CDIF630erm_01988	[gene=CD630DERM_17890]		0.223184	0.00795991	0.238426	0.001661
CDIF630erm_01989	[gene=CD630DERM_17900]		-0.0908224	0.411754	-0.154321	0.010195
CDIF630erm_01990	[gene=CD630DERM_17910]		-0.308529	0.0283507	-0.46075	0.000609616
CDIF630erm_01991	[gene=CD630DERM_17920]	tdh	-0.00204581	0.968358	-0.0501836	0.2062
CDIF630erm_01992	[gene=CD630DERM_17930]		0.0006146	0.998364	0.366867	0.0197238
CDIF630erm_01993	[gene=CD630DERM_17940]		-0.33365	0.00988608	-0.10299	0.0808026
CDIF630erm_01994	[gene=CD630DERM_17950]		-0.0228137	0.743831	0.108386	0.0368599
CDIF630erm_01995	[gene=CD630DERM_17960]		-0.111074	0.161948	-0.0227364	0.664317
CDIF630erm_01996	[gene=CD630DERM_17970]		-0.0602596	0.403007	0.0268552	0.581308
CDIF630erm_01997	[gene=CD630DERM_17980]		-0.127509	0.121615	-0.0275957	0.50767
CDIF630erm_01998	[gene=CD630DERM_17990]	terD4	-0.093399	0.0551093	-0.179075	0.00546234
CDIF630erm_01999	[gene=CD630DERM_18000]	terD5	0.02216	0.60981	-0.0605285	0.411346
CDIF630erm_02000	[gene=CD630DERM_18010]		-0.0410456	0.400798	-0.0188038	0.753204
CDIF630erm_02001	[gene=CD630DERM_18020]		-0.0124121	0.809507	-0.0282396	0.468311
CDIF630erm_02002	[gene=CD630DERM_18030]	cwp23	-0.182099	0.0141217	-0.077342	0.0955031
CDIF630erm_02003	[gene=CD630DERM_18040]	scrR	-0.311413	0.0049433	-0.26873	0.00159096
CDIF630erm_02004	[gene=CD630DERM_18050]	scrB	-0.0130039	0.757269	-0.0372945	0.338854
CDIF630erm_02005	[gene=CD630DERM_18060]	scrK	0.0615872	0.149172	0.158165	0.0126789
CDIF630erm_02006	[gene=CD630DERM_18070]		-0.0466967	0.323491	-0.00441975	0.92693
CDIF630erm_02007	[gene=CD630DERM_18080]		-0.0588035	0.261538	-0.00478232	0.936036
CDIF630erm_02010	[gene=CD630DERM_18100]		-0.0823288	0.113008	-0.173927	0.00566224
CDIF630erm_02013	[gene=CD630DERM_18130]		-0.247757	0.0102708	-0.20673	0.00397182
CDIF630erm_02014	[gene=CD630DERM_18140]		0.11796	0.0287084	0.116685	0.025235
CDIF630erm_02015	[gene=CD630DERM_18150]		-0.0402846	0.377405	0.0364477	0.426126
CDIF630erm_02016	[gene=CD630DERM_18160]	cmk	-0.201593	0.09204	-0.30465	0.00159096
CDIF630erm_02017	[gene=CD630DERM_18170]	plsC2	-0.208832	0.0625368	-0.349108	0.00136418
CDIF630erm_02018	[gene=CD630DERM_18180]	ispH	-0.264164	0.0830922	-0.350365	0.00250454
CDIF630erm_02019	[gene=CD630DERM_18190]		-0.0230726	0.801043	-0.0194357	0.722149
CDIF630erm_02020	[gene=CD630DERM_18200]	ade1	-0.0727607	0.12601	-0.0160543	0.764382
CDIF630erm_02021	[gene=CD630DERM_18210]	tlpB7	-0.0986999	0.0835063	-0.097872	0.0322841
CDIF630erm_02023	[gene=CD630DERM_18230]	bcp	-0.385554	0.0989602	-0.241515	0.00753243
CDIF630erm_02024	[gene=CD630DERM_18230]		-0.424069	0.0791932	-0.348278	0.00148025
CDIF630erm_02025	[gene=CD630DERM_18240]		-0.320182	0.0298681	-0.0889398	0.230873
CDIF630erm_02027	[gene=CD630DERM_18250]	metY	-0.0628436	0.512749	-0.0299921	0.505471
CDIF630erm_02028	[gene=CD630DERM_18260]	metA	-0.015774	0.84456	-0.0164593	0.685916
CDIF630erm_02029	[gene=CD630DERM_18270]		-0.168396	0.0150922	-0.147674	0.00750195
CDIF630erm_02030	[gene=CD630DERM_18280]	ftsH1	-0.0999026	0.151321	-0.0818552	0.135352
CDIF630erm_02031	[gene=CD630DERM_18290]	kdpD	-0.0532183	0.245863	-0.0494472	0.296529
CDIF630erm_02032	[gene=CD630DERM_18300]	kdpE	-0.0700153	0.190965	-0.0165409	0.739945
CDIF630erm_02033	[gene=CD630DERM_18310]		-0.335537	0.00427292	-0.261707	0.00205044
	[gene=CD630DERM_18311]		-0.0392481	0.689194	-0.385939	0.155921
CDIF630erm_02034	[gene=CD630DERM_18320]	aroF2	0.050603	0.348427	0.0225953	0.56233
CDIF630erm_02035	[gene=CD630DERM_18330]	aroB	0.0282605	0.697785	0.0684799	0.222568
CDIF630erm_02036	[gene=CD630DERM_18340]	aroA	0.00104836	0.985811	-0.107948	0.0504065
CDIF630erm_02037	[gene=CD630DERM_18350]	aroC	0.0289429	0.501065	-0.0406802	0.302897
CDIF630erm_02038	[gene=CD630DERM_18360]	pheA	-0.0108888	0.815135	-0.10779	0.0342212
CDIF630erm_02039	[gene=CD630DERM_18370]	aroE1	0.107943	0.0398145	0.0590711	0.409132
CDIF630erm_02040	[gene=CD630DERM_18380]	aroK	-0.122741	0.083415	-0.172946	0.0103987
CDIF630erm_02041	[gene=CD630DERM_18390]	tyrC	-0.0586664	0.312444	-0.121601	0.031613
CDIF630erm_02042	[gene=CD630DERM_18400]		-0.472036	0.078453	-0.414314	0.000772084
CDIF630erm_02043	[gene=CD630DERM_18410]		-0.252557	0.0551925	-0.0241896	0.731139
CDIF630erm_02044	[gene=CD630DERM_18420]		-0.146679	0.0787837	0.142751	0.0317398
CDIF630erm_02045	[gene=CD630DERM_18430]		0.098228	0.222758	0.025657	0.61864
CDIF630erm_04121	[gene=CD630DERM_18440]		0.269142	0.00427292	0.266471	0.00291254
CDIF630erm_02047	[gene=CD630DERM_18450]		0.0983683	0.0542464	0.0525907	0.258652
CDIF630erm_02048	[gene=CD630DERM_18460]		0.0586941	0.178831	-0.00306563	0.953533
CDIF630erm_02049	[gene=CD630DERM_18470]		0.249372	0.012117	0.259391	0.00152149
CDIF630erm_02050	[gene=CD630DERM_18480]		0.0755283	0.22817	0.0549072	0.225928
CDIF630erm_02051	[gene=CD630DERM_18490]		0.183396	0.0137484	0.241315	0.00183608
CDIF630erm_02052	[gene=CD630DERM_18500]		-0.022874	0.586634	-0.0301891	0.473758
CDIF630erm_02053	[gene=CD630DERM_18510]		0.0375824	0.55961	0.0956265	0.089765
CDIF630erm_02054	[gene=CD630DERM_18520]		0.124841	0.0270755	0.105418	0.02412
CDIF630erm_02055	[gene=CD630DERM_18530]		0.201254	0.0099564	0.279536	0.0264257
CDIF630erm_02056	[gene=CD630DERM_18540]		-0.112328	0.0805908	-0.111069	0.031197
	[gene=CD630DERM_18550]		0.10524	0.0892729	0.140952	0.0170582
CDIF630erm_02057	[gene=CD630DERM_18560]		0.3071	0.00450133	0.308049	0.000892811
CDIF630erm_02058	[gene=CD630DERM_18570]		-0.0611591	0.277072	-0.00510602	0.937064
CDIF630erm_02059	[gene=CD630DERM_18571]		-0.301333	0.0099613	-0.100555	0.0519848
CDIF630erm_02060	[gene=CD630DERM_18580]		0.16282	0.0132748	0.192474	0.00440535
CDIF630erm_02061	[gene=CD630DERM_18590]		0.133099	0.0624129	0.201559	0.00268446
CDIF630erm_02062	[gene=CD630DERM_18591]		-0.214689	0.0176957	-0.309374	0.00166253
CDIF630erm_02063	[gene=CD630DERM_18600]		-0.0115802	0.813527	-0.0197058	0.662406
CDIF630erm_02064	[gene=CD630DERM_18610]		0.0553196	0.189933	-0.0346651	0.386902
CDIF630erm_02065	[gene=CD630DERM_18620]		0.27295	0.0057803	0.292302	0.000925051
CDIF630erm_02066	[gene=CD630DERM_18630]		0.0136079	0.824853	0.0154658	0.771357
CDIF630erm_02067	[gene=CD630DERM_18640]		-0.0359253	0.691371	-0.0817107	0.201503
CDIF630erm_02068	[gene=CD630DERM_18650]		0.0339014	0.597522	-0.0805929	0.289764
CDIF630erm_02069	[gene=CD630DERM_18660]		0.0216292	0.727744	-0.14279	0.0851217
CDIF630erm_02070	[gene=CD630DERM_18670]		0.0222219	0.689812	-0.0543048	0.191507
CDIF630erm_02071	[gene=CD630DERM_18680]		0.120203	0.0499863	-0.109697	0.0332344
CDIF630erm_02072	[gene=CD630DERM_18690]		0.0385382	0.472962	0.0796896	0.325218
CDIF630erm_02073	[gene=CD630DERM_18700]		-0.0309396	0.49494	0.0094535	0.821663
CDIF630erm_02074	[gene=CD630DERM_18710]		0.133856	0.0417025	0.125002	0.0818832
	[gene=CD630DERM_18711]		-0.138053	0.0399602	0.00584272	0.921522
CDIF630erm_02075	[gene=CD630DERM_18720]		0.0580025	0.230097	0.026262	0.685916
CDIF630erm_02076	[gene=CD630DERM_18730]	vexP1	-0.187393	0.0285459	-0.150577	0.00890901
CDIF630erm_02077	[gene=CD630DERM_18740]	vexP2	0.0580101	0.197158	0.0451278	0.329947
CDIF630erm_02078	[gene=CD630DERM_18750]	vexP3	0.0087488	0.88481	-0.0102174	0.836061
CDIF630erm_02079	[gene=CD630DERM_18760]	vncR	-0.125357	0.0399598	-0.194868	0.0078538
CDIF630erm_02080	[gene=CD630DERM_18770]	vncS	-0.172506	0.00988608	-0.128926	0.0739722
CDIF630erm_02082	[gene=CD630DERM_18780]		0.00557052	0.931002	-0.0462076	0.360185
CDIF630erm_02083	[gene=CD630DERM_18782]		0.09463	0.167629	0.0178225	0.849202
CDIF630erm_04122	[gene=CD630DERM_18783]		0.0041055	0.959172	-0.00797689	0.870814
CDIF630erm_02085	[gene=CD630DERM_18800]		-0.0226297	0.59301	0.0661983	0.211527
CDIF630erm_02087	[gene=CD630DERM_18820]		-0.0752242	0.202588	0.0264677	0.638967
CDIF630erm_02088	[gene=CD630DERM_18830]		0.264099	0.00603128	0.383181	0.000834689
CDIF630erm_02089	[gene=CD630DERM_18840]		0.110033	0.0504113	0.0267988	0.521019
CDIF630erm_02090	[gene=CD630DERM_18850]		0.120103	0.0716784	0.230811	0.00305188
CDIF630erm_02091	[gene=CD630DERM_18860]		0.156941	0.0141639	0.139	0.0200467
CDIF630erm_02092	[gene=CD630DERM_18870]	csfU	0.0111634	0.814905	0.0586688	0.174382
CDIF630erm_02093	[gene=CD630DERM_18880]	rsiU	0.155227	0.0264469	0.145424	0.016385
CDIF630erm_02094	[gene=CD630DERM_18890]		0.148647	0.0244892	0.320863	0.000806516
CDIF630erm_02095	[gene=CD630DERM_18900]		0.0700318	0.146461	0.106672	0.0331796
CDIF630erm_02097	[gene=CD630DERM_18920]		-0.0216684	0.774483	0.034597	0.402732
CDIF630erm_02098	[gene=CD630DERM_18930]	proX	-0.186608	0.0834205	-0.210022	0.0111894
CDIF630erm_02099	[gene=CD630DERM_18940]		-0.248307	0.0049433	-0.23965	0.001661
CDIF630erm_02100	[gene=CD630DERM_18950]		-0.204501	0.0154326	-0.152244	0.0108036
CDIF630erm_02101	[gene=CD630DERM_18960]		-0.147356	0.0290541	-0.17442	0.0131609
CDIF630erm_02102	[gene=CD630DERM_18970]		-0.266405	0.0060866	-0.182647	0.00369495
CDIF630erm_02103	[gene=CD630DERM_18980]		-0.271022	0.0143284	-0.159148	0.0170331
CDIF630erm_02104	[gene=CD630DERM_18990]	comEB1	-0.329487	0.196747	-0.321714	0.00345407
CDIF630erm_02105	[gene=CD630DERM_19000]		-0.00503803	0.916837	0.113531	0.0371428
CDIF630erm_02106	[gene=CD630DERM_19010]		0.265029	0.0103172	0.269339	0.00159096
CDIF630erm_02107	[gene=CD630DERM_19030]		-0.00937624	0.843538	-0.0744058	0.182749
CDIF630erm_02108	[gene=CD630DERM_19040]		-0.109301	0.0372898	0.110084	0.0624864
CDIF630erm_02109	[gene=CD630DERM_19050]		0.279935	0.00593381	0.265798	0.00379157
CDIF630erm_02110	[gene=CD630DERM_19060]		-0.0377507	0.551868	-0.0487868	0.251842
CDIF630erm_02111	[gene=CD630DERM_19070]	eutG	0.171395	0.00993384	0.235159	0.00437978
CDIF630erm_02112	[gene=CD630DERM_19080]	eutS	-0.10769	0.179012	-0.0090442	0.832878
CDIF630erm_02113	[gene=CD630DERM_19090]	eutP	-0.0869249	0.117232	0.0286229	0.582687
CDIF630erm_02114	[gene=CD630DERM_19100]	eutV	-0.244179	0.00795991	-0.107582	0.0414627
CDIF630erm_02115	[gene=CD630DERM_19110]	eutW	-0.192084	0.0374857	-0.222498	0.00305188
CDIF630erm_02116	[gene=CD630DERM_19120]	eutA	0.0592819	0.200315	0.212198	0.0078538
CDIF630erm_02117	[gene=CD630DERM_19130]	eutB	0.293591	0.00417003	0.298083	0.00117879
CDIF630erm_02118	[gene=CD630DERM_19140]	eutC	0.277028	0.00463914	0.277428	0.00155053
CDIF630erm_02119	[gene=CD630DERM_19150]	eutL	0.14169	0.0268009	0.245621	0.00152149
CDIF630erm_02120	[gene=CD630DERM_19160]	eutM	0.108911	0.0533868	0.133389	0.0228154
CDIF630erm_02121	[gene=CD630DERM_19170]	eutE	0.0807783	0.10477	0.100465	0.0466472
CDIF630erm_02122	[gene=CD630DERM_19180]	eutK	-0.0776153	0.179546	-0.0368796	0.561702
CDIF630erm_02123	[gene=CD630DERM_19190]	eutT	0.0627269	0.292674	0.0440796	0.326019
CDIF630erm_02124	[gene=CD630DERM_19200]	eutD	0.143798	0.0329603	0.0597156	0.204685
CDIF630erm_02125	[gene=CD630DERM_19210]		0.155586	0.0200967	0.0778532	0.143622
CDIF630erm_02126	[gene=CD630DERM_19220]	eutN	0.230751	0.00553865	0.18719	0.00583482
CDIF630erm_02127	[gene=CD630DERM_19230]		0.0563376	0.402941	-0.0532879	0.308469
[truncated: 1,767 more rows]
