# Supplementary material for: Influence of L-lactate and low glucose concentrations on the metabolism and the toxin formation of Clostridioides difficile
Source: PLoS One. 2021 Jan 7;16(1):e0244988. doi: 10.1371/journal.pone.0244988 (PMC7790285; doi:10.1371/journal.pone.0244988)
Supplement: S5 File — A: NAD+ and NADH concentrations, B: intracellular toxin concentrations, C: extracellular toxin concentrations. (XLSX) [file pone.0244988.s006.xlsx]

## Sheet: A_NAD-NADH
Influence of L-lactate and low glucose concentrations on the metabolism and the toxin formation of Clostridioides difficile
S5 File A: Determined NAD+ and NADH concentrations in cells of C. difficile 630∆erm cultivated in CAM and CAM + L-lactate. The samples from four independent cultivations were generated in the exponential (1/2 ODmax ,exp) and the stationary phase (ODmax ,stat). The NAD+ and NADH concentrations were analysed with an enzyme assay. Shown are the mean values and the standard error.
	NAD+ [nmol/mg CDW]		NADH [nmol/mg CDW]		NAD+/NADH
	Mean value	Standard deviation	Mean value	Standard deviation
CAM exp	2.2173	0.0717623	0.00751268	0.00318076	295.142
CAM stat	1.50423	0.157017	0.159654	0.0120129	9.4218
CAM + L-lactate exp	2.13813	0.0980599	0.0531136	0.00814874	40.2557
CAM + L-lactate stat	1.60472	0.0593767	0.142008	0.0171666	11.3002

## Sheet: B_toxins intracellular
Influence of L-lactate and low glucose concentrations on the metabolism and the toxin formation of Clostridioides difficile
S5 File B: Intra- and extracellular toxin concentration. Shown are the measured intracellular toxin A and B as well as the summarized concentrations in ng/mgBTM from cultivations of C. difficile 630∆erm in CAM and CAM + L-lactate in the exponential (exp) and the stationary phase (stat) and after 24 h of cultivation. The experiments are based on 4 independent cultivations.
	Toxin A				Toxin B				ToxinA+B
	CAM		CAM + L-lactate		CAM		CAM + L-lactate		CAM		CAM + L-lactate
	Mean value	standard deviation	Mean value	standard deviation	Mean value	standard deviation	Mean value	standard deviation	Mean value	standard deviation	Mean value	standard deviation
exp	158.779	34.4952	98.9607	17.384	2.0345	0.38581	1.81015	0.1272	160.813	29.2438	100.771	14.4312
12h	159.913	23.9214	116.044	18.8494	2.15237	0.15501	1.89415	0.1267	162.066	17.556	117.938	15.2175
24h	129.503	22.4217	114.697	12.6155	1.78643	0.18962	1.57293	0.11084	131.29	21.6743	116.27	17.3933

## Sheet: C_toxins extracellular
Influence of L-lactate and low glucose concentrations on the metabolism and the toxin formation of Clostridioides difficile
S5 File C: Intra- and extracellular toxin concentration. Shown are the measured extracellular toxin A and B as well as the summarized concentrations in ng/mgBTM from cultivations of C. difficile 630∆erm in CAM and CAM + L-lactate in the exponential (exp) and the stationary phase (stat) and after 24 h of cultivation. The experiments are based on 4 independent cultivations.
	Toxin A				Toxin B				ToxinA+B
	CAM		CAM + L-lactate		CAM		CAM + L-lactate		CAM		CAM + L-lactate
	Mean value	standard deviation	Mean value	standard deviation	Mean value	standard deviation	Mean value	standard deviation	Mean value	standard deviation	Mean value	standard deviation
exp	0	0	0	0	0	0	0	0	0	-	0	-
stat	0.93916	0.06522	0.68682	0.0211	0	0	0	0	0.93916	-	0.68682	-
24h	26.1039	1.26477	11.9149	0.72269	1.79972	0.05214	1.00035	0.06231	27.9037	1.96993	12.9153	3.05867
